# Supplementary material for: Population-Genomic Insights into Variation in Prevotella intermedia and Prevotella nigrescens Isolates and Its Association with Periodontal Disease
Source: Front Cell Infect Microbiol. 2017 Sep 21;7:409. doi: 10.3389/fcimb.2017.00409 (PMC5613308; doi:10.3389/fcimb.2017.00409)
Supplement: Supplementary file 2 [file Table2.XLSX]

## Sheet: Sheet1
Table S2 Contigs that in apparent distinct clusters of principal component analysis (PCA) of Pi sample groups (h:Pi-health; d:Pi-disease)
Point code	Lengths of matched segments	Percent identity of matched segments to reference	Full length of the matched contig	Degree of coverage of matched segments to reference	Degree of coverage of matched segments to contigs		Contigs
h2851	196	82.65	80567	0.03	0.24		NODE_1_length_80567_cov_19.5752
h3897	191	82.72	80567	0.03	0.24		NODE_1_length_80567_cov_19.5752
h1563	190	83.16	80567	0.03	0.24		NODE_1_length_80567_cov_19.5752
h16446	191	82.2	80567	0.01	0.24		NODE_1_length_80567_cov_19.5752
h2556	193	84.62	80567	0.03	0.24		NODE_1_length_80567_cov_19.5752
h777	190	84.74	80567	0.03	0.24		NODE_1_length_80567_cov_19.5752
h1878	200	85	80567	0.03	0.25		NODE_1_length_80567_cov_19.5752
h19259	195	84.1	80567	0.01	0.24		NODE_1_length_80567_cov_19.5752
h3182	230	86.96	80567	0.04	0.29		NODE_1_length_80567_cov_19.5752
h14548	190	85.79	80567	0.01	0.24		NODE_1_length_80567_cov_19.5752
h15999	185	86.49	80567	0.01	0.23		NODE_1_length_80567_cov_19.5752
h6419	195	86.67	80567	0.01	0.24		NODE_1_length_80567_cov_19.5752
h10744	189	86.77	80567	0.01	0.23		NODE_1_length_80567_cov_19.5752
h11767	189	87.83	80567	0.01	0.23		NODE_1_length_80567_cov_19.5752
h18733	190	87.89	80567	0.01	0.24		NODE_1_length_80567_cov_19.5752
h16950	193	88.08	80567	0.01	0.24		NODE_1_length_80567_cov_19.5752
h10484	199	88.94	80567	0.01	0.25		NODE_1_length_80567_cov_19.5752
h9211	189	88.89	80567	0.01	0.23		NODE_1_length_80567_cov_19.5752
h18337	191	89.01	80567	0.01	0.24		NODE_1_length_80567_cov_19.5752
h14785	137	89.05	80567	0.01	0.17		NODE_1_length_80567_cov_19.5752
h17604	159	89.31	80567	0.01	0.2		NODE_1_length_80567_cov_19.5752
h19687	188	89.89	80567	0.01	0.23		NODE_1_length_80567_cov_19.5752
h11568	194	90.72	80567	0.01	0.24		NODE_1_length_80567_cov_19.5752
h7050	147	90.48	80567	0.01	0.18		NODE_1_length_80567_cov_19.5752
h3585	190	92.11	80567	0.03	0.24		NODE_1_length_80567_cov_19.5752
h15241	148	93.24	80567	0.01	0.18		NODE_1_length_80567_cov_19.5752
h18413	327	98.17	80567	0.02	0.41		NODE_1_length_80567_cov_19.5752
d9800	1720	74.33	51686	0.08	3.33		NODE_3_length_51686_cov_3.51062
d6450	1605	87.11	51550	0.28	3.11		NODE_4_length_51550_cov_4.22784
d9863	977	70.7	51686	0.05	1.89		NODE_3_length_51686_cov_3.51062
d9761	1663	76.62	51686	0.08	3.22		NODE_3_length_51686_cov_3.51062
d9777	1663	76.65	51686	0.08	3.22		NODE_3_length_51686_cov_3.51062
d9746	1662	76.66	51686	0.08	3.22		NODE_3_length_51686_cov_3.51062
d9726	1663	76.77	51686	0.08	3.22		NODE_3_length_51686_cov_3.51062
d9792	1664	76.8	51686	0.08	3.22		NODE_3_length_51686_cov_3.51062
d9753	1662	76.81	51686	0.08	3.22		NODE_3_length_51686_cov_3.51062
d9814	1718	77.12	51686	0.08	3.32		NODE_3_length_51686_cov_3.51062
d9784	1666	77.04	51686	0.08	3.22		NODE_3_length_51686_cov_3.51062
d9520	1987	79.63	51686	0.09	3.84		NODE_3_length_51686_cov_3.51062
d9694	1662	77.27	51686	0.08	3.22		NODE_3_length_51686_cov_3.51062
d9716	1662	77.35	51686	0.08	3.22		NODE_3_length_51686_cov_3.51062
d9684	1662	77.37	51686	0.08	3.22		NODE_3_length_51686_cov_3.51062
d9705	1662	77.68	51686	0.08	3.22		NODE_3_length_51686_cov_3.51062
d9769	1664	77.81	51686	0.08	3.22		NODE_3_length_51686_cov_3.51062
d9737	1663	77.86	51686	0.08	3.22		NODE_3_length_51686_cov_3.51062
d9549	1208	77.41	51686	0.06	2.34		NODE_3_length_51686_cov_3.51062
d5514	758	91.69	56303	0.13	1.35		NODE_2_length_56303_cov_4.73574
d9828	813	75.72	51686	0.04	1.57		NODE_3_length_51686_cov_3.51062
d9698	813	76.04	51686	0.04	1.57		NODE_3_length_51686_cov_3.51062
d9771	820	76.3	51686	0.04	1.59		NODE_3_length_51686_cov_3.51062
d6452	778	82.01	51550	0.13	1.51		NODE_4_length_51550_cov_4.22784
d384	202	83.74	56303	0.04	0.36		NODE_2_length_56303_cov_4.73574
d16206	194	82.05	56303	0.01	0.34		NODE_2_length_56303_cov_4.73574
d9816	813	76.96	51686	0.04	1.57		NODE_3_length_51686_cov_3.51062
d2321	198	83.42	56303	0.03	0.35		NODE_2_length_56303_cov_4.73574
d9740	813	77.17	51686	0.04	1.57		NODE_3_length_51686_cov_3.51062
d4783	209	84.36	56303	0.04	0.37		NODE_2_length_56303_cov_4.73574
d9719	813	77.21	51686	0.04	1.57		NODE_3_length_51686_cov_3.51062
d6456	1072	87.47	51550	0.18	2.08		NODE_4_length_51550_cov_4.22784
d9856	816	77.41	51686	0.04	1.58		NODE_3_length_51686_cov_3.51062
d4023	193	83.94	56303	0.03	0.34		NODE_2_length_56303_cov_4.73574
d9676	813	77.69	51686	0.04	1.57		NODE_3_length_51686_cov_3.51062
d9730	739	76.65	51686	0.03	1.43		NODE_3_length_51686_cov_3.51062
d9755	738	76.74	51686	0.03	1.43		NODE_3_length_51686_cov_3.51062
d5174	190	84.29	56303	0.03	0.34		NODE_2_length_56303_cov_4.73574
d9794	817	78.01	51686	0.04	1.58		NODE_3_length_51686_cov_3.51062
d9847	738	76.96	51686	0.03	1.43		NODE_3_length_51686_cov_3.51062
d3821	208	85.24	56303	0.04	0.37		NODE_2_length_56303_cov_4.73574
d9851	739	77.17	51686	0.03	1.43		NODE_3_length_51686_cov_3.51062
d2691	189	84.74	56303	0.03	0.34		NODE_2_length_56303_cov_4.73574
d9808	739	77.4	51686	0.03	1.43		NODE_3_length_51686_cov_3.51062
d9839	492	75.45	51686	0.02	0.95		NODE_3_length_51686_cov_3.51062
d9709	739	77.53	51686	0.03	1.43		NODE_3_length_51686_cov_3.51062
d6781	202	85.71	56303	0.04	0.36		NODE_2_length_56303_cov_4.73574
d329	195	85.13	56303	0.03	0.35		NODE_2_length_56303_cov_4.73574
d9818	492	75.79	51686	0.02	0.95		NODE_3_length_51686_cov_3.51062
d9838	739	78.01	51686	0.03	1.43		NODE_3_length_51686_cov_3.51062
d9834	493	76.06	51686	0.02	0.95		NODE_3_length_51686_cov_3.51062
d9843	738	78.03	51686	0.03	1.43		NODE_3_length_51686_cov_3.51062
d9786	738	78.14	51686	0.03	1.43		NODE_3_length_51686_cov_3.51062
d9763	738	78.24	51686	0.03	1.43		NODE_3_length_51686_cov_3.51062
d24957	207	84.54	56303	0.01	0.37		NODE_2_length_56303_cov_4.73574
d21091	207	84.62	56303	0.01	0.37		NODE_2_length_56303_cov_4.73574
d9867	492	76.59	51686	0.02	0.95		NODE_3_length_51686_cov_3.51062
d5799	192	86.08	56303	0.03	0.34		NODE_2_length_56303_cov_4.73574
d9788	493	76.67	51686	0.02	0.95		NODE_3_length_51686_cov_3.51062
d5247	195	86.15	56303	0.03	0.35		NODE_2_length_56303_cov_4.73574
d9765	492	76.73	51686	0.02	0.95		NODE_3_length_51686_cov_3.51062
d9872	492	76.82	51686	0.02	0.95		NODE_3_length_51686_cov_3.51062
d9742	492	76.86	51686	0.02	0.95		NODE_3_length_51686_cov_3.51062
d9796	492	76.88	51686	0.02	0.95		NODE_3_length_51686_cov_3.51062
d25288	192	85.05	56303	0.01	0.34		NODE_2_length_56303_cov_4.73574
d9844	492	77.01	51686	0.02	0.95		NODE_3_length_51686_cov_3.51062
d9679	492	77.1	51686	0.02	0.95		NODE_3_length_51686_cov_3.51062
d19279	336	86.69	56303	0.02	0.6		NODE_2_length_56303_cov_4.73574
d9860	492	77.17	51686	0.02	0.95		NODE_3_length_51686_cov_3.51062
d9852	492	77.21	51686	0.02	0.95		NODE_3_length_51686_cov_3.51062
d9749	493	77.24	51686	0.02	0.95		NODE_3_length_51686_cov_3.51062
d9733	493	77.25	51686	0.02	0.95		NODE_3_length_51686_cov_3.51062
d9780	493	77.36	51686	0.02	0.95		NODE_3_length_51686_cov_3.51062
d9870	492	77.52	51686	0.02	0.95		NODE_3_length_51686_cov_3.51062
d9848	494	77.61	51686	0.02	0.96		NODE_3_length_51686_cov_3.51062
d9722	494	77.71	51686	0.02	0.96		NODE_3_length_51686_cov_3.51062
d9690	492	77.78	51686	0.02	0.95		NODE_3_length_51686_cov_3.51062
d9864	492	77.84	51686	0.02	0.95		NODE_3_length_51686_cov_3.51062
d6448	495	82.16	51550	0.09	0.96		NODE_4_length_51550_cov_4.22784
d9803	492	77.87	51686	0.02	0.95		NODE_3_length_51686_cov_3.51062
d9652	431	77.55	51686	0.02	0.83		NODE_3_length_51686_cov_3.51062
d9830	492	78.04	51686	0.02	0.95		NODE_3_length_51686_cov_3.51062
d9757	492	78.2	51686	0.02	0.95		NODE_3_length_51686_cov_3.51062
d9877	492	78.22	51686	0.02	0.95		NODE_3_length_51686_cov_3.51062
d9824	493	78.29	51686	0.02	0.95		NODE_3_length_51686_cov_3.51062
d9857	492	78.43	51686	0.02	0.95		NODE_3_length_51686_cov_3.51062
d9701	493	78.46	51686	0.02	0.95		NODE_3_length_51686_cov_3.51062
d9810	492	78.56	51686	0.02	0.95		NODE_3_length_51686_cov_3.51062
d9874	492	78.67	51686	0.02	0.95		NODE_3_length_51686_cov_3.51062
d9876	492	78.71	51686	0.02	0.95		NODE_3_length_51686_cov_3.51062
d9712	496	78.82	51686	0.02	0.96		NODE_3_length_51686_cov_3.51062
d9773	492	78.9	51686	0.02	0.95		NODE_3_length_51686_cov_3.51062
d6455	502	83.56	51550	0.09	0.97		NODE_4_length_51550_cov_4.22784
d15781	190	87.43	56303	0.01	0.34		NODE_2_length_56303_cov_4.73574
d560	133	87.97	56303	0.02	0.24		NODE_2_length_56303_cov_4.73574
d9535	358	78.86	51686	0.02	0.69		NODE_3_length_51686_cov_3.51062
d15507	189	88.42	56303	0.01	0.34		NODE_2_length_56303_cov_4.73574
d12069	126	88.19	56303	0.01	0.22		NODE_2_length_56303_cov_4.73574
d9591	279	79.04	51686	0.01	0.54		NODE_3_length_51686_cov_3.51062
d10922	136	89.78	56303	0.01	0.24		NODE_2_length_56303_cov_4.73574
d1579	128	90.7	56303	0.02	0.23		NODE_2_length_56303_cov_4.73574
d122	127	91.34	56303	0.02	0.23		NODE_2_length_56303_cov_4.73574
d15368	128	90.7	56303	0.01	0.23		NODE_2_length_56303_cov_4.73574
d3758	128	91.41	56303	0.02	0.23		NODE_2_length_56303_cov_4.73574
d16149	245	81.22	51550	0.01	0.48		NODE_4_length_51550_cov_4.22784
d9653	203	81.73	51686	0.01	0.39		NODE_3_length_51686_cov_3.51062
d16127	297	83.28	51686	0.01	0.57		NODE_3_length_51686_cov_3.51062
d13318	128	92.97	56303	0.01	0.23		NODE_2_length_56303_cov_4.73574
d2781	126	93.65	56303	0.02	0.22		NODE_2_length_56303_cov_4.73574
d9654	129	84.09	51686	0.01	0.25		NODE_3_length_51686_cov_3.51062
d224	95	95.79	56303	0.02	0.17		NODE_2_length_56303_cov_4.73574
d5511	242	98.76	56303	0.04	0.43		NODE_2_length_56303_cov_4.73574
