# Supplementary material for: Population-Genomic Insights into Variation in Prevotella intermedia and Prevotella nigrescens Isolates and Its Association with Periodontal Disease
Source: Front Cell Infect Microbiol. 2017 Sep 21;7:409. doi: 10.3389/fcimb.2017.00409 (PMC5613308; doi:10.3389/fcimb.2017.00409)
Supplement: Supplementary file 3 [file Table3.XLSX]

## Sheet: 1_uniq_sequence
Table S3 Unique genes in Pi-disease
Gene ID	Contig ID	CDS	Start	End	Strand	Gene Name	Function	Function description
Pijibing-group1_00040	NODE_1021_length_1830_cov_27.3647	CDS	834	974	+	-	hypothetical protein
Pijibing-group1_00112	NODE_1058_length_1790_cov_7.85697	CDS	668	1441	+	-	hypothetical protein
Pijibing-group1_00125	NODE_1061_length_1788_cov_8.65189	CDS	598	1374	+	-	hypothetical protein
Pijibing-group1_00183	NODE_1090_length_1750_cov_10.5677	CDS	232	729	-	-	hypothetical protein
Pijibing-group1_00226	NODE_1100_length_1742_cov_5.55453	CDS	684	1220	-	-	hypothetical protein
Pijibing-group1_00256	NODE_111_length_7663_cov_6.20453	CDS	1275	1403	+	-	hypothetical protein
Pijibing-group1_00316	NODE_114_length_7578_cov_46.7119	CDS	2586	3029	+	arnC	Undecaprenyl-phosphate 4-deoxy-4-formamido-L-arabinose transferase	Lipopolysaccharide biosynthesis
Pijibing-group1_00320	NODE_114_length_7578_cov_46.7119	CDS	7334	7567	-	-	hypothetical protein
Pijibing-group1_00341	NODE_1165_length_1679_cov_8.04038	CDS	953	1225	-	yafQ	mRNA interferase YafQ	Response to antibiotic
Pijibing-group1_00342	NODE_1165_length_1679_cov_8.04038	CDS	1237	1449	-	-	hypothetical protein
Pijibing-group1_00345	NODE_116_length_7497_cov_4.96178	CDS	482	1633	-	-	4-alpha-L-fucosyltransferase	Involved in Bacterial outer membrane biogenesis
Pijibing-group1_00347	NODE_116_length_7497_cov_4.96178	CDS	3091	4659	-	-	argininosuccinate lyase	Amino-acid biosynthesis
Pijibing-group1_00439	NODE_120_length_7395_cov_11.3337	CDS	3166	3390	-	-	hypothetical protein
Pijibing-group1_00473	NODE_122_length_7322_cov_7.02457	CDS	1877	2905	-	-	37-kD nucleoid-associated bacterial protein
Pijibing-group1_00474	NODE_122_length_7322_cov_7.02457	CDS	2905	4770	-	-	hypothetical protein
Pijibing-group1_00475	NODE_122_length_7322_cov_7.02457	CDS	4767	5195	-	-	hypothetical protein
Pijibing-group1_00476	NODE_122_length_7322_cov_7.02457	CDS	5195	6457	-	-	hypothetical protein
Pijibing-group1_00505	NODE_124_length_7235_cov_3.29609	CDS	3117	3857	+	ypdA_2	Sensor histidine kinase YpdA	Two-component regulatory system
Pijibing-group1_00506	NODE_124_length_7235_cov_3.29609	CDS	4019	4801	+	lytR_1	Sensory transduction protein LytR	Two-component regulatory system
Pijibing-group1_00507	NODE_124_length_7235_cov_3.29609	CDS	4815	5321	+	-	hypothetical protein
Pijibing-group1_00514	NODE_1251_length_1608_cov_12.1592	CDS	649	1410	+	-	DNA topoisomerase I
Pijibing-group1_00553	NODE_1281_length_1582_cov_8.61996	CDS	225	1436	+	-	EcoKI restriction-modification system protein HsdS	DNA restriction-modification system
Pijibing-group1_00565	NODE_128_length_6986_cov_9.76322	CDS	1461	3164	-	-	hypothetical protein
Pijibing-group1_00566	NODE_128_length_6986_cov_9.76322	CDS	3167	3679	-	-	putative phage-associated protein
Pijibing-group1_00568	NODE_128_length_6986_cov_9.76322	CDS	4575	5465	-	-	hypothetical protein
Pijibing-group1_00569	NODE_128_length_6986_cov_9.76322	CDS	5452	6054	-	-	hypothetical protein
Pijibing-group1_00633	NODE_1320_length_1559_cov_4.68542	CDS	181	513	+	-	Exopolysaccharide biosynthesis protein
Pijibing-group1_00634	NODE_1320_length_1559_cov_4.68542	CDS	519	854	+	-	Exopolysaccharide biosynthesis protein
Pijibing-group1_00649	NODE_132_length_6915_cov_6.27707	CDS	204	1049	+	xerD_10	Tyrosine recombinase XerD	DNA recombination
Pijibing-group1_00650	NODE_132_length_6915_cov_6.27707	CDS	1165	1563	+	ssb_1	Helix-destabilizing protein
Pijibing-group1_00651	NODE_132_length_6915_cov_6.27707	CDS	1550	1759	+	-	hypothetical protein	Enzyme and pathway databases
Pijibing-group1_00652	NODE_132_length_6915_cov_6.27707	CDS	1765	3036	+	-	Replication initiation factor	DNA replication, recombination and repair
Pijibing-group1_00653	NODE_132_length_6915_cov_6.27707	CDS	3125	3676	+	-	hypothetical protein
Pijibing-group1_00654	NODE_132_length_6915_cov_6.27707	CDS	3685	4095	+	-	hypothetical protein
Pijibing-group1_00655	NODE_132_length_6915_cov_6.27707	CDS	4459	5301	+	-	hypothetical protein
Pijibing-group1_00656	NODE_132_length_6915_cov_6.27707	CDS	5338	5433	+	-	hypothetical protein
Pijibing-group1_00657	NODE_132_length_6915_cov_6.27707	CDS	5581	6042	+	-	Peptidase M15	Virulence factor
Pijibing-group1_00658	NODE_132_length_6915_cov_6.27707	CDS	6071	6223	+	-	hypothetical protein
Pijibing-group1_00712	NODE_136_length_6893_cov_10.0608	CDS	1953	4169	-	-	hypothetical protein
Pijibing-group1_00713	NODE_136_length_6893_cov_10.0608	CDS	5133	5399	+	-	hypothetical protein
Pijibing-group1_00714	NODE_136_length_6893_cov_10.0608	CDS	5399	5692	+	-	hypothetical protein
Pijibing-group1_00715	NODE_136_length_6893_cov_10.0608	CDS	6171	6458	-	-	hypothetical protein
Pijibing-group1_00851	NODE_1450_length_1459_cov_4.2097	CDS	535	897	-	-	hypothetical protein
Pijibing-group1_00852	NODE_1450_length_1459_cov_4.2097	CDS	860	1450	-	-	site-specific tyrosine recombinase XerC	DNA recombination
Pijibing-group1_00942	NODE_14_length_20140_cov_5.2868	CDS	2898	3872	-	epsH_1	Putative glycosyltransferase EpsH	Exopolysaccharide synthesis
Pijibing-group1_00943	NODE_14_length_20140_cov_5.2868	CDS	3912	4859	-	epsJ_1	putative glycosyltransferase EpsJ	Exopolysaccharide synthesis
Pijibing-group1_00944	NODE_14_length_20140_cov_5.2868	CDS	4856	5434	-	cysE	Serine acetyltransferase	Amino-acid biosynthesis
Pijibing-group1_00945	NODE_14_length_20140_cov_5.2868	CDS	5456	6400	-	epsJ_2	putative glycosyltransferase EpsJ	Exopolysaccharide synthesis
Pijibing-group1_00948	NODE_14_length_20140_cov_5.2868	CDS	8926	10077	-	wecF	4-alpha-L-fucosyltransferase	Involved in Bacterial outer membrane biogenesis
Pijibing-group1_00965	NODE_1508_length_1415_cov_6.04707	CDS	370	594	+	-	hypothetical protein
Pijibing-group1_00984	NODE_151_length_6300_cov_12.2399	CDS	250	993	+	-	hypothetical protein
Pijibing-group1_00985	NODE_151_length_6300_cov_12.2399	CDS	1304	2806	-	-	hypothetical protein
Pijibing-group1_00986	NODE_151_length_6300_cov_12.2399	CDS	2855	3049	-	-	hypothetical protein
Pijibing-group1_00987	NODE_151_length_6300_cov_12.2399	CDS	3155	3325	-	-	hypothetical protein
Pijibing-group1_01016	NODE_153_length_6227_cov_8.91781	CDS	464	4951	-	hagA_1	Hemagglutinin A precursor	To form the filaments of bacterial flagella.
Pijibing-group1_01040	NODE_1554_length_1391_cov_5.22406	CDS	667	930	-	-	hypothetical protein
Pijibing-group1_01054	NODE_1569_length_1382_cov_3.62816	CDS	334	1149	+	-	hypothetical protein
Pijibing-group1_01056	NODE_156_length_6174_cov_3.57126	CDS	603	965	+	-	hypothetical protein
Pijibing-group1_01059	NODE_156_length_6174_cov_3.57126	CDS	2418	5819	+	-	hypothetical protein
Pijibing-group1_01076	NODE_1589_length_1365_cov_15.8655	CDS	1	342	+	-	putative 5-formyltetrahydrofolate cyclo-ligase
Pijibing-group1_01140	NODE_161_length_5885_cov_4.45473	CDS	3395	4114	-	-	hypothetical protein
Pijibing-group1_01183	NODE_165_length_5802_cov_3.86275	CDS	654	1097	-	-	hypothetical protein
Pijibing-group1_01186	NODE_165_length_5802_cov_3.86275	CDS	2108	2305	+	-	hypothetical protein
Pijibing-group1_01206	NODE_1673_length_1319_cov_7.29167	CDS	480	1070	-	-	hypothetical protein
Pijibing-group1_01211	NODE_167_length_5773_cov_4.96869	CDS	442	888	-	-	hypothetical protein
Pijibing-group1_01212	NODE_167_length_5773_cov_4.96869	CDS	1248	1769	-	-	RHS repeat-associated core domain protein	Integral component of membrane
Pijibing-group1_01213	NODE_167_length_5773_cov_4.96869	CDS	1892	2353	-	-	hypothetical protein
Pijibing-group1_01215	NODE_167_length_5773_cov_4.96869	CDS	2527	2940	-	-	hypothetical protein
Pijibing-group1_01216	NODE_167_length_5773_cov_4.96869	CDS	2918	3730	-	wapA_1	Cell wall-associated polypeptide CWBP200	Integral component of membrane
Pijibing-group1_01217	NODE_167_length_5773_cov_4.96869	CDS	3900	4250	-	-	hypothetical protein
Pijibing-group1_01218	NODE_167_length_5773_cov_4.96869	CDS	4240	4587	-	-	hypothetical protein
Pijibing-group1_01219	NODE_167_length_5773_cov_4.96869	CDS	4599	5651	-	wapA_2	Cell wall-associated polypeptide CWBP200	Integral component of membrane
Pijibing-group1_01308	NODE_174_length_5660_cov_4.97004	CDS	516	1691	-	-	hypothetical protein
Pijibing-group1_01309	NODE_174_length_5660_cov_4.97004	CDS	1691	2146	-	-	hypothetical protein
Pijibing-group1_01310	NODE_174_length_5660_cov_4.97004	CDS	2151	2957	-	-	hypothetical protein
Pijibing-group1_01433	NODE_182_length_5584_cov_9.57274	CDS	2260	2439	+	-	hypothetical protein
Pijibing-group1_01434	NODE_182_length_5584_cov_9.57274	CDS	2510	4114	+	-	hypothetical protein
Pijibing-group1_01481	NODE_186_length_5539_cov_10.4352	CDS	2655	3059	-	-	hypothetical protein
Pijibing-group1_01482	NODE_186_length_5539_cov_10.4352	CDS	3061	4287	-	-	hypothetical protein
Pijibing-group1_01500	NODE_188_length_5464_cov_45.2573	CDS	1688	1864	+	-	hypothetical protein
Pijibing-group1_01507	NODE_1891_length_1223_cov_4.7117	CDS	710	1093	+	-	hypothetical protein
Pijibing-group1_01510	NODE_189_length_5453_cov_4.04762	CDS	264	758	+	-	Site-specific recombinase XerD	DNA recombination
Pijibing-group1_01511	NODE_189_length_5453_cov_4.04762	CDS	876	1232	+	-	site-specific tyrosine recombinase XerC	DNA recombination
Pijibing-group1_01512	NODE_189_length_5453_cov_4.04762	CDS	1491	1664	+	-	hypothetical protein
Pijibing-group1_01514	NODE_189_length_5453_cov_4.04762	CDS	4733	4885	+	-	putative DNA-binding protein
Pijibing-group1_01515	NODE_189_length_5453_cov_4.04762	CDS	4885	5166	+	-	putative DNA-binding protein
Pijibing-group1_01544	NODE_1913_length_1212_cov_3.62306	CDS	611	1024	-	-	hypothetical protein
Pijibing-group1_01546	NODE_1915_length_1211_cov_10.5092	CDS	334	648	-	-	putative membrane protein
Pijibing-group1_01547	NODE_1915_length_1211_cov_10.5092	CDS	758	991	-	-	hypothetical protein
Pijibing-group1_01574	NODE_193_length_5416_cov_8.1633	CDS	1318	2271	+	ftsH3	ATP-dependent zinc metalloprotease FtsH 3	Virulence factor
Pijibing-group1_01575	NODE_193_length_5416_cov_8.1633	CDS	2277	4793	+	-	type VII secretion-associated serine protease mycosin	Two-component regulatory system
Pijibing-group1_01616	NODE_197_length_5350_cov_7.25024	CDS	3580	3801	-	-	hypothetical protein
Pijibing-group1_01647	NODE_199_length_5337_cov_5.8921	CDS	399	1997	-	-	AlwI restriction endonuclease
Pijibing-group1_01648	NODE_199_length_5337_cov_5.8921	CDS	2002	2907	-	fokIM_1	Modification methylase FokI	DNA modificantion
Pijibing-group1_01649	NODE_199_length_5337_cov_5.8921	CDS	2864	4024	-	fokIM_2	Modification methylase FokI	DNA modificantion
Pijibing-group1_01815	NODE_205_length_5256_cov_7.78061	CDS	3342	3575	+	-	hypothetical protein
Pijibing-group1_01816	NODE_205_length_5256_cov_7.78061	CDS	3582	4001	+	-	Preprotein translocase subunit SecB
Pijibing-group1_01817	NODE_205_length_5256_cov_7.78061	CDS	4007	4561	+	-	hypothetical protein
Pijibing-group1_01839	NODE_2085_length_1142_cov_6.65332	CDS	206	607	+	-	hypothetical protein
Pijibing-group1_01861	NODE_20_length_17246_cov_5.69136	CDS	2689	5961	+	deaD_1	Cold-shock DEAD box protein A
Pijibing-group1_01862	NODE_20_length_17246_cov_5.69136	CDS	5968	7362	+	-	Divergent AAA domain protein
Pijibing-group1_01863	NODE_20_length_17246_cov_5.69136	CDS	7374	10805	+	-	Type IIS restriction enzyme Eco57I	DNA restriction-modification system
Pijibing-group1_01864	NODE_20_length_17246_cov_5.69136	CDS	10823	12769	+	-	putative ATPase
Pijibing-group1_01865	NODE_20_length_17246_cov_5.69136	CDS	12771	13673	+	-	hypothetical protein
Pijibing-group1_01924	NODE_2146_length_1125_cov_16.8718	CDS	131	358	-	-	hypothetical protein
Pijibing-group1_01967	NODE_218_length_5115_cov_7.7448	CDS	388	549	+	-	hypothetical protein
Pijibing-group1_01969	NODE_218_length_5115_cov_7.7448	CDS	1843	2118	+	-	hypothetical protein
Pijibing-group1_01971	NODE_218_length_5115_cov_7.7448	CDS	4096	4545	+	-	putative DNA-binding protein
Pijibing-group1_01987	NODE_21_length_17182_cov_9.85829	CDS	885	2075	+	xerD_23	Tyrosine recombinase XerD	DNA recombination
Pijibing-group1_01988	NODE_21_length_17182_cov_9.85829	CDS	2095	2568	+	-	hypothetical protein
Pijibing-group1_01991	NODE_21_length_17182_cov_9.85829	CDS	5497	6612	+	-	hypothetical protein	Enzyme and pathway databases
Pijibing-group1_01992	NODE_21_length_17182_cov_9.85829	CDS	6596	7267	+	-	hypothetical protein
Pijibing-group1_02018	NODE_2220_length_1097_cov_7.9816	CDS	454	1068	-	-	RHS repeat-associated core domain protein	Integral component of membrane
Pijibing-group1_02036	NODE_223_length_5038_cov_6.11547	CDS	716	961	-	-	hypothetical protein
Pijibing-group1_02037	NODE_223_length_5038_cov_6.11547	CDS	979	1695	-	-	hypothetical protein
Pijibing-group1_02039	NODE_223_length_5038_cov_6.11547	CDS	2419	3690	-	-	hypothetical protein
Pijibing-group1_02040	NODE_223_length_5038_cov_6.11547	CDS	3695	4600	-	-	hypothetical protein
Pijibing-group1_02087	NODE_227_length_4998_cov_5.72494	CDS	873	968	+	-	hypothetical protein
Pijibing-group1_02134	NODE_231_length_4979_cov_12.1986	CDS	1043	1252	+	-	hypothetical protein
Pijibing-group1_02153	NODE_233_length_4968_cov_11.4374	CDS	1118	3571	+	-	hypothetical protein
Pijibing-group1_02162	NODE_234_length_4964_cov_6.70237	CDS	4213	4437	+	-	hypothetical protein
Pijibing-group1_02199	NODE_238_length_4890_cov_5.52379	CDS	957	1385	+	-	hypothetical protein
Pijibing-group1_02200	NODE_238_length_4890_cov_5.52379	CDS	1431	2075	+	-	hypothetical protein
Pijibing-group1_02201	NODE_238_length_4890_cov_5.52379	CDS	2100	2429	+	-	hypothetical protein
Pijibing-group1_02202	NODE_238_length_4890_cov_5.52379	CDS	2646	3023	+	-	hypothetical protein
Pijibing-group1_02203	NODE_238_length_4890_cov_5.52379	CDS	3016	4362	-	-	hypothetical protein
Pijibing-group1_02204	NODE_238_length_4890_cov_5.52379	CDS	4372	4878	-	-	hypothetical protein
Pijibing-group1_02215	NODE_23_length_16754_cov_6.17084	CDS	369	1256	-	-	Region found in RelA / SpoT proteins
Pijibing-group1_02216	NODE_23_length_16754_cov_6.17084	CDS	1253	3385	-	-	hypothetical protein
Pijibing-group1_02242	NODE_241_length_4871_cov_4.52441	CDS	1514	2953	-	-	hypothetical protein
Pijibing-group1_02276	NODE_244_length_4846_cov_6.32452	CDS	578	2575	-	-	hypothetical protein
Pijibing-group1_02277	NODE_244_length_4846_cov_6.32452	CDS	2568	4388	-	-	hypothetical protein
Pijibing-group1_02292	NODE_246_length_4812_cov_3.96165	CDS	256	3069	-	-	hypothetical protein
Pijibing-group1_02293	NODE_246_length_4812_cov_3.96165	CDS	3157	3324	-	-	hypothetical protein
Pijibing-group1_02311	NODE_248_length_4783_cov_7.59691	CDS	1481	1690	+	-	hypothetical protein
Pijibing-group1_02314	NODE_248_length_4783_cov_7.59691	CDS	4050	4475	+	-	putative DNA-binding protein
Pijibing-group1_02344	NODE_250_length_4757_cov_5.96054	CDS	2078	4153	-	-	hypothetical protein
Pijibing-group1_02407	NODE_257_length_4655_cov_6.15697	CDS	507	1688	+	ftsH_2	ATP-dependent zinc metalloprotease FtsH	Virulence factor
Pijibing-group1_02408	NODE_257_length_4655_cov_6.15697	CDS	1691	4162	+	-	type VII secretion-associated serine protease mycosin	Two-component regulatory system
Pijibing-group1_02420	NODE_258_length_4654_cov_7.62359	CDS	1386	2009	-	-	hypothetical protein
Pijibing-group1_02421	NODE_258_length_4654_cov_7.62359	CDS	2022	2648	-	-	hypothetical protein
Pijibing-group1_02438	NODE_25_length_16724_cov_6.68672	CDS	4844	5287	+	-	Anaphase-promoting complex cyclosome subunit 3
Pijibing-group1_02439	NODE_25_length_16724_cov_6.68672	CDS	5280	5714	+	-	hypothetical protein
Pijibing-group1_02441	NODE_25_length_16724_cov_6.68672	CDS	6971	7537	+	-	hypothetical protein
Pijibing-group1_02452	NODE_25_length_16724_cov_6.68672	CDS	14538	15605	+	-	cobalt transporter ATP-binding subunit
Pijibing-group1_02453	NODE_25_length_16724_cov_6.68672	CDS	15602	16273	+	-	hypothetical protein
Pijibing-group1_02521	NODE_2693_length_987_cov_40.9666	CDS	37	210	+	-	hypothetical protein
Pijibing-group1_02605	NODE_275_length_4481_cov_6.19716	CDS	1134	2087	-	-	hypothetical protein
Pijibing-group1_02606	NODE_275_length_4481_cov_6.19716	CDS	2088	2663	-	-	hypothetical protein
Pijibing-group1_02625	NODE_278_length_4466_cov_4.43961	CDS	692	3076	-	-	ATPase involved in DNA repair	DNA repair
Pijibing-group1_02647	NODE_280_length_4403_cov_4.5007	CDS	106	351	+	-	hypothetical protein
Pijibing-group1_02648	NODE_280_length_4403_cov_4.5007	CDS	356	835	+	-	hypothetical protein
Pijibing-group1_02649	NODE_280_length_4403_cov_4.5007	CDS	816	1571	+	-	hypothetical protein
Pijibing-group1_02650	NODE_280_length_4403_cov_4.5007	CDS	1598	4333	+	-	putative type I restriction enzymeP M protein	DNA modificantion
Pijibing-group1_02792	NODE_297_length_4213_cov_5.3339	CDS	451	1518	+	-	hypothetical protein
Pijibing-group1_02793	NODE_297_length_4213_cov_5.3339	CDS	1532	3226	+	-	hypothetical protein
Pijibing-group1_02794	NODE_297_length_4213_cov_5.3339	CDS	3204	3824	+	-	hypothetical protein
Pijibing-group1_02806	NODE_29_length_15871_cov_6.39843	CDS	145	375	+	-	hypothetical protein
Pijibing-group1_02807	NODE_29_length_15871_cov_6.39843	CDS	409	1275	+	-	putative oxidoreductase/MSMEI_2347
Pijibing-group1_02808	NODE_29_length_15871_cov_6.39843	CDS	1289	1930	+	-	flavodoxin
Pijibing-group1_02809	NODE_29_length_15871_cov_6.39843	CDS	1996	2862	-	-	transcriptional activator FtrA
Pijibing-group1_02810	NODE_29_length_15871_cov_6.39843	CDS	2991	3557	+	-	Putative acetyltransferase
Pijibing-group1_02811	NODE_29_length_15871_cov_6.39843	CDS	3638	4228	+	lacA	Galactoside O-acetyltransferase
Pijibing-group1_02812	NODE_29_length_15871_cov_6.39843	CDS	4252	5238	+	morA	Morphine 6-dehydrogenase
Pijibing-group1_02813	NODE_29_length_15871_cov_6.39843	CDS	5303	6142	+	gdhIV	Glucose 1-dehydrogenase 4
Pijibing-group1_02814	NODE_29_length_15871_cov_6.39843	CDS	6161	6778	+	-	Cd1
Pijibing-group1_02815	NODE_29_length_15871_cov_6.39843	CDS	6893	7819	+	-	putative oxidoreductase/MSMEI_2347
Pijibing-group1_02816	NODE_29_length_15871_cov_6.39843	CDS	8070	8597	+	-	hypothetical protein
Pijibing-group1_02817	NODE_29_length_15871_cov_6.39843	CDS	8615	9331	+	-	flavodoxin
Pijibing-group1_02951	NODE_309_length_4043_cov_6.6789	CDS	893	2404	-	-	hypothetical protein
Pijibing-group1_02952	NODE_309_length_4043_cov_6.6789	CDS	2388	2945	-	-	hypothetical protein
Pijibing-group1_02959	NODE_30_length_15850_cov_5.81648	CDS	2961	4187	+	-	EcoKI restriction-modification system protein HsdS	DNA modificantion
Pijibing-group1_02962	NODE_30_length_15850_cov_5.81648	CDS	5547	6965	-	hsdS	Type I restriction enzyme EcoKI specificity protein	DNA modificantion
Pijibing-group1_02966	NODE_30_length_15850_cov_5.81648	CDS	12365	13414	-	-	hypothetical protein
Pijibing-group1_02988	NODE_3125_length_907_cov_10.6624	CDS	125	442	-	-	Plasmid maintenance system killer protein
Pijibing-group1_03017	NODE_315_length_4014_cov_7.97356	CDS	839	1045	+	-	hypothetical protein
Pijibing-group1_03036	NODE_3180_length_896_cov_7.40798	CDS	465	557	+	-	hypothetical protein
Pijibing-group1_03151	NODE_3337_length_870_cov_7.41411	CDS	462	665	+	-	hypothetical protein
Pijibing-group1_03166	NODE_335_length_3844_cov_8.76859	CDS	604	789	-	-	hypothetical protein
Pijibing-group1_03167	NODE_335_length_3844_cov_8.76859	CDS	813	2549	-	-	hypothetical protein
Pijibing-group1_03168	NODE_335_length_3844_cov_8.76859	CDS	2725	2994	-	-	hypothetical protein
Pijibing-group1_03305	NODE_354_length_3684_cov_8.8	CDS	1538	2254	+	-	hypothetical protein
Pijibing-group1_03306	NODE_354_length_3684_cov_8.8	CDS	2257	2568	+	-	hypothetical protein
Pijibing-group1_03307	NODE_354_length_3684_cov_8.8	CDS	2565	3179	+	-	hypothetical protein
Pijibing-group1_03329	NODE_359_length_3632_cov_5.4694	CDS	1045	1509	-	-	hypothetical protein
Pijibing-group1_03330	NODE_359_length_3632_cov_5.4694	CDS	1522	1716	-	-	RHS repeat-associated core domain protein	Integral component of membrane
Pijibing-group1_03332	NODE_359_length_3632_cov_5.4694	CDS	2815	3603	-	-	RHS repeat-associated core domain protein	Integral component of membrane
Pijibing-group1_03385	NODE_364_length_3587_cov_5.38812	CDS	478	741	+	-	hypothetical protein
Pijibing-group1_03386	NODE_364_length_3587_cov_5.38812	CDS	927	2882	+	-	hypothetical protein
Pijibing-group1_03387	NODE_364_length_3587_cov_5.38812	CDS	2904	3092	+	-	hypothetical protein
Pijibing-group1_03397	NODE_367_length_3578_cov_4.56404	CDS	115	750	-	-	Putative acetyltransferase
Pijibing-group1_03410	NODE_369_length_3574_cov_9.83821	CDS	856	1287	+	-	hypothetical protein
Pijibing-group1_03412	NODE_369_length_3574_cov_9.83821	CDS	1556	2254	+	-	hypothetical protein
Pijibing-group1_03413	NODE_369_length_3574_cov_9.83821	CDS	2265	2573	+	-	hypothetical protein
Pijibing-group1_03414	NODE_369_length_3574_cov_9.83821	CDS	2725	3297	+	-	hypothetical protein
Pijibing-group1_03451	NODE_373_length_3558_cov_8.12387	CDS	3047	3283	-	-	hypothetical protein
Pijibing-group1_03494	NODE_37_length_14081_cov_4.9677	CDS	3563	4162	+	-	Putative type I restriction enzyme specificity protein MPN_638	DNA modificantion
Pijibing-group1_03495	NODE_37_length_14081_cov_4.9677	CDS	4183	4791	+	-	Type I restriction enzyme specificity protein MPN_089	DNA modificantion
Pijibing-group1_03528	NODE_3844_length_796_cov_10.257	CDS	562	666	-	-	hypothetical protein
Pijibing-group1_03553	NODE_388_length_3520_cov_5.9312	CDS	894	1799	-	-	hypothetical protein
Pijibing-group1_03554	NODE_388_length_3520_cov_5.9312	CDS	1842	2036	-	-	hypothetical protein
Pijibing-group1_03555	NODE_388_length_3520_cov_5.9312	CDS	2064	2360	-	-	hypothetical protein
Pijibing-group1_03617	NODE_396_length_3469_cov_5.09582	CDS	260	577	-	-	putative DNA-binding protein
Pijibing-group1_03618	NODE_396_length_3469_cov_5.09582	CDS	1159	2910	-	-	hypothetical protein
Pijibing-group1_03662	NODE_3_length_51686_cov_3.51062	CDS	16181	16489	-	-	putative membrane protein
Pijibing-group1_03663	NODE_3_length_51686_cov_3.51062	CDS	16577	16954	+	-	Limonene-epoxide hydrolase
Pijibing-group1_03664	NODE_3_length_51686_cov_3.51062	CDS	16966	17823	+	-	putative acetyltransferase
Pijibing-group1_03670	NODE_3_length_51686_cov_3.51062	CDS	25313	26776	+	-	Divergent AAA domain protein
Pijibing-group1_03671	NODE_3_length_51686_cov_3.51062	CDS	26769	27161	+	-	hypothetical protein
Pijibing-group1_03715	NODE_402_length_3425_cov_8.42105	CDS	169	1746	+	-	hypothetical protein
Pijibing-group1_03761	NODE_40_length_13561_cov_5.6775	CDS	1025	1885	-	-	hypothetical protein
Pijibing-group1_03762	NODE_40_length_13561_cov_5.6775	CDS	2708	3730	+	-	DUF based on B. Theta Gene description
Pijibing-group1_03763	NODE_40_length_13561_cov_5.6775	CDS	3810	4082	+	-	hypothetical protein
Pijibing-group1_03764	NODE_40_length_13561_cov_5.6775	CDS	4110	4559	+	-	DNA repair protein RadC	DNA repair
Pijibing-group1_03765	NODE_40_length_13561_cov_5.6775	CDS	4559	4762	+	-	hypothetical protein
Pijibing-group1_03766	NODE_40_length_13561_cov_5.6775	CDS	4876	5463	+	-	site-specific tyrosine recombinase XerC	DNA recombination
Pijibing-group1_03767	NODE_40_length_13561_cov_5.6775	CDS	5952	6158	+	-	hypothetical protein
Pijibing-group1_03768	NODE_40_length_13561_cov_5.6775	CDS	6181	7197	+	pbpB	Penicillin-binding protein B
Pijibing-group1_03769	NODE_40_length_13561_cov_5.6775	CDS	7210	7596	+	-	hypothetical protein
Pijibing-group1_03770	NODE_40_length_13561_cov_5.6775	CDS	7721	8218	+	-	hypothetical protein
Pijibing-group1_03771	NODE_40_length_13561_cov_5.6775	CDS	8232	8423	+	-	hypothetical protein
Pijibing-group1_03772	NODE_40_length_13561_cov_5.6775	CDS	8453	8590	+	-	hypothetical protein
Pijibing-group1_03773	NODE_40_length_13561_cov_5.6775	CDS	8984	10750	+	-	hypothetical protein
Pijibing-group1_03774	NODE_40_length_13561_cov_5.6775	CDS	10805	11098	+	-	hypothetical protein
Pijibing-group1_03775	NODE_40_length_13561_cov_5.6775	CDS	11154	11447	+	-	hypothetical protein
Pijibing-group1_03776	NODE_40_length_13561_cov_5.6775	CDS	11527	13308	-	-	tyrosine recombinase XerD	DNA recombination
Pijibing-group1_03802	NODE_4148_length_755_cov_5.16352	CDS	27	701	+	-	EcoKI restriction-modification system protein HsdS	DNA modificantion
Pijibing-group1_03869	NODE_423_length_3328_cov_6.01714	CDS	809	1066	+	-	hypothetical protein
Pijibing-group1_03870	NODE_423_length_3328_cov_6.01714	CDS	982	1593	-	-	hypothetical protein
Pijibing-group1_03871	NODE_423_length_3328_cov_6.01714	CDS	1596	2225	-	-	hypothetical protein
Pijibing-group1_03872	NODE_423_length_3328_cov_6.01714	CDS	2238	2783	-	rsh	GTP pyrophosphokinase rsh
Pijibing-group1_04017	NODE_446_length_3192_cov_17.4764	CDS	905	1000	+	-	hypothetical protein
Pijibing-group1_04116	NODE_462_length_3130_cov_4.2989	CDS	1864	2307	-	-	hypothetical protein
Pijibing-group1_04128	NODE_464_length_3126_cov_4.36282	CDS	1961	2086	-	-	hypothetical protein
Pijibing-group1_04129	NODE_464_length_3126_cov_4.36282	CDS	2100	2477	-	-	hypothetical protein
Pijibing-group1_04133	NODE_465_length_3123_cov_5.81824	CDS	1373	1627	+	-	hypothetical protein
Pijibing-group1_04135	NODE_466_length_3122_cov_8.28438	CDS	1489	2112	-	-	hypothetical protein
Pijibing-group1_04153	NODE_46_length_12593_cov_6.12033	CDS	5610	6203	+	-	MjaI restriction endonuclease	DNA modificantion
Pijibing-group1_04154	NODE_46_length_12593_cov_6.12033	CDS	6211	6981	+	-	MjaI restriction endonuclease	DNA modificantion
Pijibing-group1_04155	NODE_46_length_12593_cov_6.12033	CDS	6978	7778	+	-	hypothetical protein
Pijibing-group1_04156	NODE_46_length_12593_cov_6.12033	CDS	7833	8927	-	dpnA_2	Modification methylase DpnIIB	DNA modificantion
Pijibing-group1_04158	NODE_46_length_12593_cov_6.12033	CDS	9351	9773	-	-	hypothetical protein
Pijibing-group1_04169	NODE_471_length_3101_cov_10.7254	CDS	276	1343	+	-	hypothetical protein
Pijibing-group1_04170	NODE_471_length_3101_cov_10.7254	CDS	1345	2517	+	-	hypothetical protein
Pijibing-group1_04240	NODE_486_length_3046_cov_7.63205	CDS	846	1688	-	-	hypothetical protein
Pijibing-group1_04241	NODE_486_length_3046_cov_7.63205	CDS	1675	2244	-	-	hypothetical protein
Pijibing-group1_04307	NODE_498_length_2981_cov_6.71384	CDS	2475	2576	+	-	hypothetical protein
Pijibing-group1_04313	NODE_49_length_12325_cov_16.8801	CDS	750	1034	+	-	DNA binding domain excisionase family
Pijibing-group1_04314	NODE_49_length_12325_cov_16.8801	CDS	1037	1981	+	-	hypothetical protein
Pijibing-group1_04315	NODE_49_length_12325_cov_16.8801	CDS	1968	3023	+	-	hypothetical protein
Pijibing-group1_04316	NODE_49_length_12325_cov_16.8801	CDS	3248	4582	+	-	site-specific tyrosine recombinase XerC	DNA recombination
Pijibing-group1_04317	NODE_49_length_12325_cov_16.8801	CDS	4595	5590	+	-	hypothetical protein
Pijibing-group1_04318	NODE_49_length_12325_cov_16.8801	CDS	5676	5909	-	-	Helix-turn-helix domain protein
Pijibing-group1_04319	NODE_49_length_12325_cov_16.8801	CDS	5998	6606	+	-	hypothetical protein
Pijibing-group1_04320	NODE_49_length_12325_cov_16.8801	CDS	6908	8182	+	-	hypothetical protein
Pijibing-group1_04321	NODE_49_length_12325_cov_16.8801	CDS	8204	9010	+	-	hypothetical protein
Pijibing-group1_04322	NODE_49_length_12325_cov_16.8801	CDS	9119	9439	+	-	hypothetical protein
Pijibing-group1_04338	NODE_4_length_51550_cov_4.22784	CDS	10502	11272	-	-	hypothetical protein
Pijibing-group1_04346	NODE_4_length_51550_cov_4.22784	CDS	19583	21862	-	-	Outer membrane cobalamin receptor protein
Pijibing-group1_04347	NODE_4_length_51550_cov_4.22784	CDS	21890	23224	-	albA	Antilisterial bacteriocin subtilosin biosynthesis protein AlbA	Bacteriocin
Pijibing-group1_04348	NODE_4_length_51550_cov_4.22784	CDS	23284	23460	-	-	hypothetical protein
Pijibing-group1_04350	NODE_4_length_51550_cov_4.22784	CDS	24833	25450	-	bm3R1	HTH-type transcriptional repressor Bm3R1
Pijibing-group1_04359	NODE_4_length_51550_cov_4.22784	CDS	40040	40489	-	-	transcriptional regulator y4mF family
Pijibing-group1_04451	NODE_516_length_2884_cov_12.7016	CDS	2357	2482	-	-	hypothetical protein
Pijibing-group1_04503	NODE_527_length_2852_cov_6.5858	CDS	745	1800	+	-	hypothetical protein
Pijibing-group1_04534	NODE_5320_length_599_cov_11.1208	CDS	443	535	+	-	hypothetical protein
Pijibing-group1_04535	NODE_532_length_2841_cov_11.8237	CDS	263	1474	-	-	hypothetical protein
Pijibing-group1_04536	NODE_532_length_2841_cov_11.8237	CDS	1988	2161	-	-	hypothetical protein
Pijibing-group1_04560	NODE_538_length_2827_cov_6.378	CDS	1463	1567	-	-	hypothetical protein
Pijibing-group1_04561	NODE_538_length_2827_cov_6.378	CDS	1621	2772	-	-	Acyltransferase family protein
Pijibing-group1_04567	NODE_53_length_11970_cov_7.43752	CDS	2538	2936	-	-	hypothetical protein
Pijibing-group1_04568	NODE_53_length_11970_cov_7.43752	CDS	2908	4554	-	-	hypothetical protein
Pijibing-group1_04569	NODE_53_length_11970_cov_7.43752	CDS	4558	5274	-	-	hypothetical protein
Pijibing-group1_04657	NODE_557_length_2760_cov_6.33737	CDS	7	978	+	-	hypothetical protein
Pijibing-group1_04658	NODE_557_length_2760_cov_6.33737	CDS	981	1571	+	-	hypothetical protein
Pijibing-group1_04675	NODE_55_length_11918_cov_10.2526	CDS	2105	2194	-	-	hypothetical protein
Pijibing-group1_04676	NODE_55_length_11918_cov_10.2526	CDS	2250	2417	-	-	hypothetical protein
Pijibing-group1_04736	NODE_570_length_2720_cov_7.48904	CDS	854	2047	+	-	hypothetical protein
Pijibing-group1_04737	NODE_570_length_2720_cov_7.48904	CDS	2044	2385	+	-	hypothetical protein
Pijibing-group1_04748	NODE_574_length_2711_cov_9.09606	CDS	1104	1610	-	-	hypothetical protein
Pijibing-group1_04749	NODE_574_length_2711_cov_9.09606	CDS	1641	2096	-	-	hypothetical protein
Pijibing-group1_04804	NODE_588_length_2651_cov_6.5936	CDS	488	637	-	-	hypothetical protein
Pijibing-group1_04805	NODE_588_length_2651_cov_6.5936	CDS	807	1490	-	dpnA_3	Modification methylase DpnIIB	DNA modificantion
Pijibing-group1_04806	NODE_588_length_2651_cov_6.5936	CDS	1523	2047	-	-	hypothetical protein
Pijibing-group1_04807	NODE_588_length_2651_cov_6.5936	CDS	2050	2322	-	-	hypothetical protein
Pijibing-group1_04814	NODE_58_length_11593_cov_7.8616	CDS	3073	3750	+	-	hypothetical protein
Pijibing-group1_04815	NODE_58_length_11593_cov_7.8616	CDS	3737	5314	+	-	type II restriction m6 adenine DNA methyltransferase Alw26I/Eco31I/Esp3I family	DNA modificantion
Pijibing-group1_04816	NODE_58_length_11593_cov_7.8616	CDS	5330	6769	+	-	putative P-loop ATPase
Pijibing-group1_04817	NODE_58_length_11593_cov_7.8616	CDS	6928	8160	+	-	hypothetical protein
Pijibing-group1_04818	NODE_58_length_11593_cov_7.8616	CDS	8375	8791	-	-	Transposase
Pijibing-group1_04819	NODE_58_length_11593_cov_7.8616	CDS	8835	9287	-	-	Transposase
Pijibing-group1_04911	NODE_608_length_2592_cov_8.17913	CDS	335	1531	+	-	hypothetical protein
Pijibing-group1_04915	NODE_6091_length_535_cov_60.0841	CDS	124	291	+	-	hypothetical protein
Pijibing-group1_04974	NODE_61_length_11154_cov_5.59239	CDS	6589	7710	+	-	hypothetical protein
Pijibing-group1_04975	NODE_61_length_11154_cov_5.59239	CDS	7729	8466	+	-	hypothetical protein
Pijibing-group1_05065	NODE_647_length_2487_cov_13.7226	CDS	820	1914	-	-	putative HKD family nuclease
Pijibing-group1_05146	NODE_667_length_2431_cov_5.9269	CDS	412	948	-	-	hypothetical protein
Pijibing-group1_05171	NODE_673_length_2413_cov_6.8932	CDS	154	1101	-	-	Transposase IS30 family
Pijibing-group1_05238	NODE_696_length_2379_cov_9.89425	CDS	1037	2083	-	-	hypothetical protein
Pijibing-group1_05240	NODE_697_length_2378_cov_4.17751	CDS	936	1550	+	-	hypothetical protein
Pijibing-group1_05243	NODE_699_length_2374_cov_8.05011	CDS	1141	1878	+	-	DNA alkylation repair enzyme	DNA repair
Pijibing-group1_05249	NODE_69_length_10256_cov_25.6006	CDS	6076	7299	+	-	hypothetical protein
Pijibing-group1_05250	NODE_69_length_10256_cov_25.6006	CDS	7289	7786	+	-	hypothetical protein
Pijibing-group1_05282	NODE_702_length_2367_cov_6.70596	CDS	73	363	-	-	hypothetical protein
Pijibing-group1_05292	NODE_709_length_2359_cov_14.1411	CDS	580	1428	+	-	hypothetical protein
Pijibing-group1_05293	NODE_709_length_2359_cov_14.1411	CDS	1432	2121	+	-	hypothetical protein
Pijibing-group1_05319	NODE_71_length_10107_cov_7.27773	CDS	4430	4975	+	-	hypothetical protein
Pijibing-group1_05321	NODE_71_length_10107_cov_7.27773	CDS	5655	6398	+	-	hypothetical protein
Pijibing-group1_05340	NODE_72_length_10046_cov_7.08442	CDS	1212	2465	-	-	hypothetical protein
Pijibing-group1_05341	NODE_72_length_10046_cov_7.08442	CDS	2470	3558	-	-	putative peptidase	Virulence protein
Pijibing-group1_05342	NODE_72_length_10046_cov_7.08442	CDS	4512	5417	-	-	hypothetical protein
Pijibing-group1_05408	NODE_74_length_10000_cov_4.7518	CDS	2662	3639	-	panE	putative 2-dehydropantoate 2-reductase
Pijibing-group1_05433	NODE_75_length_9884_cov_4.89186	CDS	1309	1629	-	-	hypothetical protein
Pijibing-group1_05434	NODE_75_length_9884_cov_4.89186	CDS	1692	1895	-	-	hypothetical protein
Pijibing-group1_05437	NODE_75_length_9884_cov_4.89186	CDS	4533	4811	+	-	hypothetical protein
Pijibing-group1_05438	NODE_75_length_9884_cov_4.89186	CDS	5055	5288	+	-	hypothetical protein
Pijibing-group1_05440	NODE_75_length_9884_cov_4.89186	CDS	5945	6487	+	-	hypothetical protein
Pijibing-group1_05441	NODE_75_length_9884_cov_4.89186	CDS	6484	7950	+	-	hypothetical protein
Pijibing-group1_05442	NODE_75_length_9884_cov_4.89186	CDS	7953	8432	+	-	hypothetical protein
Pijibing-group1_05467	NODE_76_length_9848_cov_6.28348	CDS	1233	4244	-	-	type III restriction-modification system StyLTI enzyme res	DNA restriction-modification system
Pijibing-group1_05468	NODE_76_length_9848_cov_6.28348	CDS	4249	5025	-	-	hypothetical protein
Pijibing-group1_05469	NODE_76_length_9848_cov_6.28348	CDS	5027	6364	-	-	hypothetical protein
Pijibing-group1_05470	NODE_76_length_9848_cov_6.28348	CDS	6380	8413	-	-	Adenine specific DNA methylase Mod	DNA restriction-modification system
Pijibing-group1_05490	NODE_77_length_9831_cov_4.62376	CDS	2932	4197	-	-	Retron-type reverse transcriptase
Pijibing-group1_05491	NODE_77_length_9831_cov_4.62376	CDS	4914	5291	-	-	hypothetical protein
Pijibing-group1_05492	NODE_77_length_9831_cov_4.62376	CDS	5375	5833	-	-	hypothetical protein
Pijibing-group1_05557	NODE_7_length_24394_cov_4.6227	CDS	1832	3415	-	ltrA_2	Group II intron-encoded protein LtrA	RNA binding
Pijibing-group1_05566	NODE_7_length_24394_cov_4.6227	CDS	9390	9875	-	-	hypothetical protein
Pijibing-group1_05567	NODE_7_length_24394_cov_4.6227	CDS	9844	10401	-	-	hypothetical protein
Pijibing-group1_05569	NODE_7_length_24394_cov_4.6227	CDS	12686	13144	-	-	hypothetical protein
Pijibing-group1_05571	NODE_7_length_24394_cov_4.6227	CDS	15426	15734	-	-	hypothetical protein
Pijibing-group1_05573	NODE_7_length_24394_cov_4.6227	CDS	16818	16952	-	-	hypothetical protein
Pijibing-group1_05574	NODE_7_length_24394_cov_4.6227	CDS	16980	17435	-	-	hypothetical protein
Pijibing-group1_05576	NODE_7_length_24394_cov_4.6227	CDS	18688	19116	-	-	hypothetical protein
Pijibing-group1_05578	NODE_7_length_24394_cov_4.6227	CDS	20969	21199	-	-	hypothetical protein
Pijibing-group1_05588	NODE_803_length_2161_cov_4.66503	CDS	137	913	+	-	hypothetical protein
Pijibing-group1_05589	NODE_803_length_2161_cov_4.66503	CDS	916	1512	+	-	hypothetical protein
Pijibing-group1_05590	NODE_803_length_2161_cov_4.66503	CDS	1497	1916	+	-	hypothetical protein
Pijibing-group1_05598	NODE_808_length_2155_cov_12.4342	CDS	347	964	+	-	hypothetical protein
Pijibing-group1_05607	NODE_811_length_2152_cov_9.93212	CDS	111	884	-	-	putative transposase OrfB
Pijibing-group1_05608	NODE_811_length_2152_cov_9.93212	CDS	976	1446	-	-	hypothetical protein
Pijibing-group1_05619	NODE_817_length_2135_cov_67.0531	CDS	25	363	+	-	hypothetical protein
Pijibing-group1_05668	NODE_82_length_9478_cov_10.5638	CDS	4657	6189	-	-	hypothetical protein
Pijibing-group1_05669	NODE_82_length_9478_cov_10.5638	CDS	6182	7231	-	-	37-kD nucleoid-associated bacterial protein
Pijibing-group1_05670	NODE_82_length_9478_cov_10.5638	CDS	7536	7793	-	-	hypothetical protein
Pijibing-group1_05676	NODE_833_length_2109_cov_4.04271	CDS	48	242	+	-	hypothetical protein
Pijibing-group1_05677	NODE_833_length_2109_cov_4.04271	CDS	618	977	-	-	hypothetical protein
Pijibing-group1_05678	NODE_833_length_2109_cov_4.04271	CDS	988	2040	-	wapA_5	Cell wall-associated polypeptide CWBP200	Integral component of membrane
Pijibing-group1_05740	NODE_858_length_2073_cov_9.22313	CDS	309	1508	+	-	hypothetical protein
Pijibing-group1_05749	NODE_85_length_8990_cov_4.70127	CDS	2969	8047	+	-	hypothetical protein
Pijibing-group1_05771	NODE_86_length_8978_cov_4.04797	CDS	2085	2858	+	-	putative methyltransferase
Pijibing-group1_05772	NODE_86_length_8978_cov_4.04797	CDS	2933	3547	+	-	hypothetical protein
Pijibing-group1_05773	NODE_86_length_8978_cov_4.04797	CDS	3553	5361	+	-	Thermophilic serine proteinase precursor	Metal binding
Pijibing-group1_05815	NODE_88_length_8951_cov_7.55571	CDS	12	707	+	-	site-specific tyrosine recombinase XerD	DNA recombination
Pijibing-group1_05816	NODE_88_length_8951_cov_7.55571	CDS	691	1356	+	xerD_63	Tyrosine recombinase XerD	DNA recombination
Pijibing-group1_05817	NODE_88_length_8951_cov_7.55571	CDS	1409	1708	+	-	site-specific tyrosine recombinase XerC	DNA recombination
Pijibing-group1_05818	NODE_88_length_8951_cov_7.55571	CDS	2101	4140	+	-	phosphate ABC transporter ATP-binding protein
Pijibing-group1_05819	NODE_88_length_8951_cov_7.55571	CDS	4094	4414	+	-	hypothetical protein
Pijibing-group1_05821	NODE_88_length_8951_cov_7.55571	CDS	6780	7745	-	-	hypothetical protein
Pijibing-group1_05822	NODE_88_length_8951_cov_7.55571	CDS	7843	8691	-	-	DNA mismatch repair protein	DNA repair
Pijibing-group1_05841	NODE_89_length_8878_cov_7.33645	CDS	2918	6415	+	-	hypothetical protein
Pijibing-group1_05842	NODE_89_length_8878_cov_7.33645	CDS	6393	6842	+	-	hypothetical protein
Pijibing-group1_05843	NODE_89_length_8878_cov_7.33645	CDS	6839	8083	+	-	5'-methylthioadenosine/S-adenosylhomocysteine nucleosidase	Amino-acid biosynthesis
Pijibing-group1_05844	NODE_89_length_8878_cov_7.33645	CDS	8299	8610	+	-	hypothetical protein
Pijibing-group1_05883	NODE_908_length_1997_cov_8.04579	CDS	1127	1300	-	-	hypothetical protein
Pijibing-group1_05888	NODE_90_length_8871_cov_4.21355	CDS	2371	4773	-	-	hypothetical protein
Pijibing-group1_05889	NODE_90_length_8871_cov_4.21355	CDS	4766	6373	-	-	pyrroloquinoline quinone biosynthesis protein PqqE	Metal binding
Pijibing-group1_05890	NODE_90_length_8871_cov_4.21355	CDS	6324	6542	-	-	hypothetical protein
Pijibing-group1_05899	NODE_914_length_1981_cov_6.72127	CDS	318	1280	+	-	site-specific tyrosine recombinase XerD	DNA recombination
Pijibing-group1_05941	NODE_934_length_1950_cov_14.8771	CDS	1200	1409	-	-	hypothetical protein
Pijibing-group1_06062	NODE_980_length_1886_cov_4.94341	CDS	981	1424	-	-	hypothetical protein
Pijibing-group1_06070	NODE_985_length_1878_cov_4.98238	CDS	514	1014	-	-	hypothetical protein
Pijibing-group1_06073	NODE_986_length_1877_cov_5.11718	CDS	81	488	+	-	hypothetical protein
Pijibing-group1_06074	NODE_986_length_1877_cov_5.11718	CDS	983	1129	+	-	hypothetical protein
Pijibing-group1_06075	NODE_986_length_1877_cov_5.11718	CDS	1162	1413	+	-	hypothetical protein
Pijibing-group1_06115	NODE_9_length_22981_cov_3.32093	CDS	13317	14033	+	-	hypothetical protein
Pijibing-group1_06116	NODE_9_length_22981_cov_3.32093	CDS	14046	14843	+	-	RHS repeat-associated core domain protein	Integral component of membrane
Pijibing-group1_06117	NODE_9_length_22981_cov_3.32093	CDS	14840	15094	+	-	hypothetical protein
Pijibing-group1_06119	NODE_9_length_22981_cov_3.32093	CDS	16993	17421	+	-	hypothetical protein
