# Supplementary material for: Population-Genomic Insights into Variation in Prevotella intermedia and Prevotella nigrescens Isolates and Its Association with Periodontal Disease
Source: Front Cell Infect Microbiol. 2017 Sep 21;7:409. doi: 10.3389/fcimb.2017.00409 (PMC5613308; doi:10.3389/fcimb.2017.00409)
Supplement: Supplementary file 5 [file Table5.XLSX]

## Sheet: 3_uniq_sequence
Table S5 Unique genes in Pn-disease
Gene ID	Contig ID	CDS	Start	End	Strand	Gene Name	Function	Function description
Pnjibing-group3_00014	NODE_100_length_12765_cov_3.70939	CDS	3732	4205	-	-	hypothetical protein
Pnjibing-group3_00015	NODE_100_length_12765_cov_3.70939	CDS	4518	4826	+	-	putative DNA-binding protein
Pnjibing-group3_00016	NODE_100_length_12765_cov_3.70939	CDS	5329	7035	-	-	recombination protein F	DNA recombination
Pnjibing-group3_00017	NODE_100_length_12765_cov_3.70939	CDS	7038	9581	-	-	putative type I restriction enzymeP M protein	DNA modification
Pnjibing-group3_00029	NODE_1015_length_1645_cov_3.4882	CDS	1273	1362	+	-	hypothetical protein
Pnjibing-group3_00067	NODE_1032_length_1599_cov_2.35068	CDS	845	1279	+	-	hypothetical protein
Pnjibing-group3_00068	NODE_1034_length_1596_cov_3.55992	CDS	46	1305	+	-	Eco57I restriction-modification methylase	DNA modification
Pnjibing-group3_00083	NODE_1047_length_1573_cov_2.08253	CDS	1141	1383	+	-	hypothetical protein
Pnjibing-group3_00085	NODE_1048_length_1573_cov_6.22421	CDS	514	1086	-	-	hypothetical protein
Pnjibing-group3_00087	NODE_1049_length_1572_cov_2.37715	CDS	101	1306	-	-	Transposase DDE domain protein
Pnjibing-group3_00089	NODE_104_length_12570_cov_3.66252	CDS	896	2152	-	-	hypothetical protein
Pnjibing-group3_00098	NODE_104_length_12570_cov_3.66252	CDS	7035	9521	-	-	hypothetical protein
Pnjibing-group3_00126	NODE_1063_length_1555_cov_10.0174	CDS	170	679	-	-	hypothetical protein
Pnjibing-group3_00127	NODE_1063_length_1555_cov_10.0174	CDS	757	912	+	-	hypothetical protein
Pnjibing-group3_00128	NODE_1063_length_1555_cov_10.0174	CDS	1012	1197	+	-	phage portal protein HK97 family
Pnjibing-group3_00132	NODE_1069_length_1538_cov_6.64905	CDS	531	665	+	-	hypothetical protein
Pnjibing-group3_00133	NODE_1069_length_1538_cov_6.64905	CDS	693	1334	+	-	hypothetical protein
Pnjibing-group3_00140	NODE_1070_length_1537_cov_3.13399	CDS	216	1385	-	-	Peptidase C10 family protein	Virulence factor
Pnjibing-group3_00244	NODE_111_length_12330_cov_5.31341	CDS	2140	2283	+	-	hypothetical protein
Pnjibing-group3_00245	NODE_111_length_12330_cov_5.31341	CDS	2448	2834	+	lacA_1	Galactoside O-acetyltransferase
Pnjibing-group3_00246	NODE_111_length_12330_cov_5.31341	CDS	2889	3791	+	pssM	Exopolysaccharide glucosyl ketal-pyruvate-transferase
Pnjibing-group3_00247	NODE_111_length_12330_cov_5.31341	CDS	3807	4787	+	epsJ_1	putative glycosyltransferase EpsJ
Pnjibing-group3_00248	NODE_111_length_12330_cov_5.31341	CDS	4784	5782	+	-	Fucose 4-O-acetylase	membrane protein
Pnjibing-group3_00249	NODE_111_length_12330_cov_5.31341	CDS	5899	6741	+	-	Fucose 4-O-acetylase	membrane protein
Pnjibing-group3_00297	NODE_114_length_12249_cov_4.56414	CDS	635	1405	+	rfaH	Transcription antitermination protein RfaH	Transcription regulation
Pnjibing-group3_00298	NODE_114_length_12249_cov_4.56414	CDS	1638	2024	+	-	hypothetical protein
Pnjibing-group3_00299	NODE_114_length_12249_cov_4.56414	CDS	2024	3142	+	-	hypothetical protein
Pnjibing-group3_00300	NODE_114_length_12249_cov_4.56414	CDS	3156	3851	+	-	hypothetical protein
Pnjibing-group3_00301	NODE_114_length_12249_cov_4.56414	CDS	3954	7145	+	-	hypothetical protein
Pnjibing-group3_00302	NODE_114_length_12249_cov_4.56414	CDS	7151	7339	+	-	hypothetical protein
Pnjibing-group3_00303	NODE_114_length_12249_cov_4.56414	CDS	7333	7653	+	-	Divergent AAA domain protein
Pnjibing-group3_00304	NODE_114_length_12249_cov_4.56414	CDS	7837	8130	+	-	putative transcriptional regulator	Transcription regulation
Pnjibing-group3_00305	NODE_114_length_12249_cov_4.56414	CDS	8238	9509	+	-	hypothetical protein
Pnjibing-group3_00306	NODE_114_length_12249_cov_4.56414	CDS	9511	10983	+	-	Divergent AAA domain protein
Pnjibing-group3_00307	NODE_114_length_12249_cov_4.56414	CDS	11095	11952	-	-	hypothetical protein
Pnjibing-group3_00375	NODE_1187_length_1364_cov_3.4	CDS	338	628	+	-	hypothetical protein
Pnjibing-group3_00376	NODE_1187_length_1364_cov_3.4	CDS	746	1216	-	-	hypothetical protein
Pnjibing-group3_00385	NODE_118_length_11721_cov_33.0405	CDS	10577	10750	-	-	hypothetical protein
Pnjibing-group3_00387	NODE_1190_length_1362_cov_2.69107	CDS	745	1347	-	-	hypothetical protein
Pnjibing-group3_00401	NODE_11_length_34295_cov_5.39513	CDS	3867	4673	-	-	DNA-binding transcriptional regulator AraC	Transcription regulation
Pnjibing-group3_00402	NODE_11_length_34295_cov_5.39513	CDS	4759	5718	-	-	fermentation/respiration switch protein
Pnjibing-group3_00403	NODE_11_length_34295_cov_5.39513	CDS	5744	6457	-	-	5-amino-6-(5-phosphoribosylamino)uracil reductase
Pnjibing-group3_00404	NODE_11_length_34295_cov_5.39513	CDS	6485	8479	-	xynY	Endo-2C4-beta-xylanase Y precursor
Pnjibing-group3_00406	NODE_11_length_34295_cov_5.39513	CDS	9764	9859	+	-	hypothetical protein
Pnjibing-group3_00407	NODE_11_length_34295_cov_5.39513	CDS	9879	10295	+	-	putative DNA-binding protein
Pnjibing-group3_00408	NODE_11_length_34295_cov_5.39513	CDS	10544	11122	+	-	flavodoxin
Pnjibing-group3_00409	NODE_11_length_34295_cov_5.39513	CDS	11165	11845	+	-	flavodoxin
Pnjibing-group3_00410	NODE_11_length_34295_cov_5.39513	CDS	11883	13127	+	yvgN_1	Glyoxal reductase
Pnjibing-group3_00411	NODE_11_length_34295_cov_5.39513	CDS	13154	14218	+	-	exosortase A system-associated hydrolase 1	Membrane protein
Pnjibing-group3_00412	NODE_11_length_34295_cov_5.39513	CDS	14218	14694	+	-	hypothetical protein
Pnjibing-group3_00413	NODE_11_length_34295_cov_5.39513	CDS	14706	15686	+	yhdN	General stress protein 69
Pnjibing-group3_00414	NODE_11_length_34295_cov_5.39513	CDS	15701	16768	+	-	Alpha/beta hydrolase family protein
Pnjibing-group3_00415	NODE_11_length_34295_cov_5.39513	CDS	16784	17923	+	-	4-carboxymuconolactone decarboxylase
Pnjibing-group3_00479	NODE_1234_length_1300_cov_2.67231	CDS	226	990	+	-	hypothetical protein
Pnjibing-group3_00502	NODE_1244_length_1293_cov_2.44123	CDS	827	1060	-	-	hypothetical protein
Pnjibing-group3_00506	NODE_1248_length_1289_cov_19.0624	CDS	513	899	+	-	hypothetical protein
Pnjibing-group3_00524	NODE_1251_length_1288_cov_11.1642	CDS	657	1001	-	-	Type I restriction modification DNA specificity domain protein	DNA modification
Pnjibing-group3_00534	NODE_125_length_11492_cov_11.9673	CDS	2552	3844	+	-	anaerobic sulfatase-maturase
Pnjibing-group3_00556	NODE_126_length_11489_cov_38.777	CDS	7677	7796	-	-	hypothetical protein
Pnjibing-group3_00599	NODE_128_length_11396_cov_2.71907	CDS	10393	10641	+	-	hypothetical protein
Pnjibing-group3_00601	NODE_1290_length_1237_cov_3.42665	CDS	571	699	+	-	hypothetical protein
Pnjibing-group3_00613	NODE_129_length_11386_cov_4.82293	CDS	1440	4184	+	-	putative ATPase
Pnjibing-group3_00620	NODE_129_length_11386_cov_4.82293	CDS	7798	10542	+	-	putative ATPase
Pnjibing-group3_00671	NODE_1310_length_1220_cov_3.18074	CDS	195	851	+	-	hypothetical protein
Pnjibing-group3_00709	NODE_133_length_11108_cov_4.44663	CDS	1352	1840	+	-	hypothetical protein
Pnjibing-group3_00755	NODE_1368_length_1172_cov_2.12821	CDS	243	686	+	-	hypothetical protein
Pnjibing-group3_00764	NODE_136_length_10925_cov_2.11068	CDS	8146	9468	-	hsdS_2	Type I restriction enzyme EcoKI specificity protein	DNA modification
Pnjibing-group3_00771	NODE_1378_length_1157_cov_5.83622	CDS	31	159	+	-	hypothetical protein
Pnjibing-group3_00772	NODE_1378_length_1157_cov_5.83622	CDS	312	569	-	-	hypothetical protein
Pnjibing-group3_00905	NODE_1445_length_1094_cov_2.36615	CDS	99	404	-	-	hypothetical protein
Pnjibing-group3_00906	NODE_1445_length_1094_cov_2.36615	CDS	401	832	-	-	hypothetical protein
Pnjibing-group3_00919	NODE_1455_length_1087_cov_2.125	CDS	653	979	-	-	hypothetical protein
Pnjibing-group3_00920	NODE_1458_length_1084_cov_25.0518	CDS	273	686	+	-	hypothetical protein
Pnjibing-group3_00926	NODE_145_length_10559_cov_12.4424	CDS	4512	5471	+	epsJ_2	putative glycosyltransferase EpsJ
Pnjibing-group3_00933	NODE_146_length_10498_cov_3.09799	CDS	459	956	-	-	hypothetical protein
Pnjibing-group3_00941	NODE_146_length_10498_cov_3.09799	CDS	5827	6348	-	-	hypothetical protein
Pnjibing-group3_01023	NODE_1506_length_1050_cov_3.45113	CDS	52	510	+	-	adenosine deaminase
Pnjibing-group3_01072	NODE_1541_length_1027_cov_9.76432	CDS	271	966	+	-	hypothetical protein
Pnjibing-group3_01091	NODE_155_length_9951_cov_5.83483	CDS	3383	3673	+	-	Helix-turn-helix domain protein
Pnjibing-group3_01092	NODE_155_length_9951_cov_5.83483	CDS	3663	4553	+	yhdJ_2	DNA adenine methyltransferase YhdJ	DNA modification
Pnjibing-group3_01093	NODE_155_length_9951_cov_5.83483	CDS	4556	7468	+	-	putative type I restriction enzymeP M protein	DNA modification
Pnjibing-group3_01094	NODE_155_length_9951_cov_5.83483	CDS	7497	9710	+	-	ATPase involved in DNA repair	DNA repair
Pnjibing-group3_01151	NODE_15_length_30874_cov_8.55393	CDS	387	1376	-	-	hypothetical protein
Pnjibing-group3_01152	NODE_15_length_30874_cov_8.55393	CDS	1339	1815	-	-	Divergent AAA domain protein
Pnjibing-group3_01154	NODE_15_length_30874_cov_8.55393	CDS	2119	2400	-	vsr_3	Very short patch repair protein	DNA repair
Pnjibing-group3_01155	NODE_15_length_30874_cov_8.55393	CDS	2407	3453	-	-	hypothetical protein
Pnjibing-group3_01156	NODE_15_length_30874_cov_8.55393	CDS	3446	5599	-	-	LlaJI restriction endonuclease	DNA modification
Pnjibing-group3_01157	NODE_15_length_30874_cov_8.55393	CDS	5596	7464	-	ydiS	Type-2 restriction enzyme BsuMI component YdiS	DNA modification
Pnjibing-group3_01158	NODE_15_length_30874_cov_8.55393	CDS	7461	8966	-	haeIIIM_1	Modification methylase HaeIII	DNA modification
Pnjibing-group3_01159	NODE_15_length_30874_cov_8.55393	CDS	8963	10201	-	haeIIIM_2	Modification methylase HaeIII	DNA modification
Pnjibing-group3_01160	NODE_15_length_30874_cov_8.55393	CDS	10270	11175	-	-	hypothetical protein
Pnjibing-group3_01161	NODE_15_length_30874_cov_8.55393	CDS	11181	13547	-	-	DNA mismatch repair protein	DNA repair
Pnjibing-group3_01164	NODE_15_length_30874_cov_8.55393	CDS	15275	15883	-	-	hypothetical protein
Pnjibing-group3_01191	NODE_161_length_9716_cov_5.5012	CDS	60	998	-	-	hypothetical protein
Pnjibing-group3_01192	NODE_161_length_9716_cov_5.5012	CDS	1116	2375	-	-	hypothetical protein
Pnjibing-group3_01193	NODE_161_length_9716_cov_5.5012	CDS	2507	5683	-	-	Type IIS restriction enzyme Eco57I	DNA modification
Pnjibing-group3_01197	NODE_1626_length_975_cov_2.46612	CDS	363	797	-	-	hypothetical protein
Pnjibing-group3_01202	NODE_162_length_9692_cov_6.96971	CDS	1947	2672	+	hipA	Serine/threonine-protein kinase HipA	Antibiotic resistance
Pnjibing-group3_01203	NODE_162_length_9692_cov_6.96971	CDS	2733	4085	+	-	DNA methylase	DNA modification
Pnjibing-group3_01204	NODE_162_length_9692_cov_6.96971	CDS	4090	5085	+	-	hypothetical protein
Pnjibing-group3_01205	NODE_162_length_9692_cov_6.96971	CDS	5089	7110	+	-	hypothetical protein
Pnjibing-group3_01206	NODE_162_length_9692_cov_6.96971	CDS	7107	8063	+	-	hypothetical protein
Pnjibing-group3_01253	NODE_165_length_9480_cov_3.16003	CDS	6193	7350	-	-	hypothetical protein
Pnjibing-group3_01289	NODE_168_length_9328_cov_3.44511	CDS	6586	7182	-	-	hypothetical protein
Pnjibing-group3_01306	NODE_169_length_9264_cov_2.74434	CDS	2044	3234	+	-	FRG domain protein
Pnjibing-group3_01308	NODE_169_length_9264_cov_2.74434	CDS	6345	9002	+	-	macrolide transporter ATP-binding /permease protein	Response to antibiotic
Pnjibing-group3_01470	NODE_180_length_8865_cov_2.46147	CDS	3331	3987	+	-	Putative type I restriction enzyme specificity protein MPN_638	DNA modification
Pnjibing-group3_01534	NODE_1871_length_849_cov_7.06164	CDS	100	414	+	-	hypothetical protein
Pnjibing-group3_01596	NODE_190_length_8502_cov_4.75737	CDS	934	1356	-	-	hypothetical protein
Pnjibing-group3_01597	NODE_190_length_8502_cov_4.75737	CDS	1367	2803	-	-	hypothetical protein
Pnjibing-group3_01609	NODE_191_length_8413_cov_6.49216	CDS	1031	4171	+	-	hypothetical protein
Pnjibing-group3_01626	NODE_193_length_8334_cov_2.16859	CDS	1882	3108	+	-	hypothetical protein
Pnjibing-group3_01627	NODE_193_length_8334_cov_2.16859	CDS	3120	3500	+	-	hypothetical protein
Pnjibing-group3_01629	NODE_193_length_8334_cov_2.16859	CDS	4953	5609	+	-	hypothetical protein
Pnjibing-group3_01652	NODE_1972_length_807_cov_2.10901	CDS	392	700	+	-	hypothetical protein
Pnjibing-group3_01656	NODE_197_length_8164_cov_4.06178	CDS	2313	2441	-	-	hypothetical protein
Pnjibing-group3_01702	NODE_1_length_82256_cov_30.4888	CDS	6466	6705	+	-	hypothetical protein
Pnjibing-group3_01754	NODE_1_length_82256_cov_30.4888	CDS	62425	65415	-	speB_3	Streptopain precursor	Virulence factor
Pnjibing-group3_01772	NODE_2005_length_793_cov_2.83531	CDS	430	672	+	-	hypothetical protein
Pnjibing-group3_01783	NODE_202_length_7993_cov_5.52819	CDS	379	4917	+	-	UvsW helicase
Pnjibing-group3_01784	NODE_202_length_7993_cov_5.52819	CDS	4869	5768	+	-	putative helicase
Pnjibing-group3_01785	NODE_202_length_7993_cov_5.52819	CDS	5777	7564	+	-	hypothetical protein
Pnjibing-group3_01805	NODE_205_length_7941_cov_5.42189	CDS	2514	3572	+	-	Acyltransferase family protein
Pnjibing-group3_01811	NODE_2066_length_766_cov_3.10046	CDS	9	113	-	-	hypothetical protein
Pnjibing-group3_01812	NODE_2066_length_766_cov_3.10046	CDS	125	691	-	-	hypothetical protein
Pnjibing-group3_01817	NODE_206_length_7864_cov_2.84803	CDS	2419	3198	-	-	hypothetical protein
Pnjibing-group3_01818	NODE_206_length_7864_cov_2.84803	CDS	3201	4970	-	-	hypothetical protein
Pnjibing-group3_01873	NODE_210_length_7807_cov_2.91428	CDS	223	567	+	-	hypothetical protein
Pnjibing-group3_01874	NODE_210_length_7807_cov_2.91428	CDS	923	1438	-	-	hypothetical protein
Pnjibing-group3_01875	NODE_210_length_7807_cov_2.91428	CDS	1647	2546	+	-	hypothetical protein
Pnjibing-group3_01876	NODE_210_length_7807_cov_2.91428	CDS	2553	2828	+	-	hypothetical protein
Pnjibing-group3_01877	NODE_210_length_7807_cov_2.91428	CDS	2930	3271	+	-	hypothetical protein
Pnjibing-group3_01878	NODE_210_length_7807_cov_2.91428	CDS	3274	3657	+	-	universal archaeal KH-domain/beta-lactamase-domain protein
Pnjibing-group3_01879	NODE_210_length_7807_cov_2.91428	CDS	3654	4529	+	-	putative metal-dependent RNase consists of a metallo-beta-lactamase domain and an RNA-binding KH domain
Pnjibing-group3_01880	NODE_210_length_7807_cov_2.91428	CDS	4723	5802	+	-	Transposase IS116/IS110/IS902 family protein
Pnjibing-group3_01881	NODE_210_length_7807_cov_2.91428	CDS	6132	6941	+	-	hypothetical protein
Pnjibing-group3_01932	NODE_2165_length_720_cov_16.6855	CDS	108	659	-	-	hypothetical protein
Pnjibing-group3_01956	NODE_218_length_7531_cov_2.8891	CDS	5888	6244	-	-	hypothetical protein
Pnjibing-group3_01962	NODE_219_length_7520_cov_3.08918	CDS	2224	2598	-	-	hypothetical protein
Pnjibing-group3_01978	NODE_220_length_7475_cov_3.18747	CDS	5226	5666	+	-	hypothetical protein
Pnjibing-group3_01982	NODE_221_length_7472_cov_2.81586	CDS	16	381	+	-	Mu-like prophage protein gp36
Pnjibing-group3_01983	NODE_221_length_7472_cov_2.81586	CDS	387	1730	+	-	Mu-like prophage protein gp29
Pnjibing-group3_01984	NODE_221_length_7472_cov_2.81586	CDS	1853	3037	+	-	phage head morphogenesis protein SPP1 gp7 family
Pnjibing-group3_01985	NODE_221_length_7472_cov_2.81586	CDS	3027	3365	+	-	hypothetical protein
Pnjibing-group3_01988	NODE_221_length_7472_cov_2.81586	CDS	4228	4479	-	-	hypothetical protein
Pnjibing-group3_01990	NODE_221_length_7472_cov_2.81586	CDS	5130	5333	-	-	hypothetical protein
Pnjibing-group3_01991	NODE_221_length_7472_cov_2.81586	CDS	5364	5837	-	-	hypothetical protein
Pnjibing-group3_01992	NODE_221_length_7472_cov_2.81586	CDS	5843	6106	-	-	hypothetical protein
Pnjibing-group3_01994	NODE_221_length_7472_cov_2.81586	CDS	6380	6667	-	-	hypothetical protein
Pnjibing-group3_01995	NODE_221_length_7472_cov_2.81586	CDS	6786	7034	-	-	hypothetical protein
Pnjibing-group3_01997	NODE_221_length_7472_cov_2.81586	CDS	7224	7466	-	-	hypothetical protein
Pnjibing-group3_02026	NODE_224_length_7407_cov_2.4062	CDS	4075	5679	-	-	recombination protein F	DNA recombination
Pnjibing-group3_02036	NODE_226_length_7377_cov_3.4865	CDS	2497	3039	-	-	Type I restriction modification DNA specificity domain protein	DNA modification
Pnjibing-group3_02037	NODE_226_length_7377_cov_3.4865	CDS	3143	3742	+	-	EcoKI restriction-modification system protein HsdS	DNA modification
Pnjibing-group3_02063	NODE_229_length_7296_cov_6.43221	CDS	343	639	+	-	DNA binding domain excisionase family
Pnjibing-group3_02064	NODE_229_length_7296_cov_6.43221	CDS	807	1622	+	-	DNA repair and recombination protein RadB	DNA repair
Pnjibing-group3_02065	NODE_229_length_7296_cov_6.43221	CDS	1693	2373	+	-	hypothetical protein
Pnjibing-group3_02066	NODE_229_length_7296_cov_6.43221	CDS	2636	2893	+	-	hypothetical protein
Pnjibing-group3_02067	NODE_229_length_7296_cov_6.43221	CDS	2866	3501	+	-	hypothetical protein
Pnjibing-group3_02068	NODE_229_length_7296_cov_6.43221	CDS	3498	4055	+	-	hypothetical protein
Pnjibing-group3_02069	NODE_229_length_7296_cov_6.43221	CDS	4144	4590	-	-	hypothetical protein
Pnjibing-group3_02070	NODE_229_length_7296_cov_6.43221	CDS	4580	5812	-	-	hypothetical protein
Pnjibing-group3_02071	NODE_229_length_7296_cov_6.43221	CDS	5819	6940	-	-	hypothetical protein
Pnjibing-group3_02077	NODE_22_length_26875_cov_3.26488	CDS	2992	4488	+	-	site-specific tyrosine recombinase XerC	DNA recombination
Pnjibing-group3_02078	NODE_22_length_26875_cov_3.26488	CDS	4574	5602	+	-	Virulence protein
Pnjibing-group3_02080	NODE_22_length_26875_cov_3.26488	CDS	6630	8039	+	-	hypothetical protein
Pnjibing-group3_02081	NODE_22_length_26875_cov_3.26488	CDS	8248	8535	+	-	hypothetical protein
Pnjibing-group3_02082	NODE_22_length_26875_cov_3.26488	CDS	8548	9258	+	-	hypothetical protein
Pnjibing-group3_02083	NODE_22_length_26875_cov_3.26488	CDS	9242	9850	+	-	DNA replication protein DnaC
Pnjibing-group3_02084	NODE_22_length_26875_cov_3.26488	CDS	9984	10568	+	-	hypothetical protein
Pnjibing-group3_02085	NODE_22_length_26875_cov_3.26488	CDS	10581	11123	+	-	hypothetical protein
Pnjibing-group3_02086	NODE_22_length_26875_cov_3.26488	CDS	11441	12304	+	-	hypothetical protein
Pnjibing-group3_02087	NODE_22_length_26875_cov_3.26488	CDS	12304	13608	+	-	hypothetical protein
Pnjibing-group3_02088	NODE_22_length_26875_cov_3.26488	CDS	13620	14156	+	-	hypothetical protein
Pnjibing-group3_02089	NODE_22_length_26875_cov_3.26488	CDS	14153	14425	+	-	hypothetical protein
Pnjibing-group3_02090	NODE_22_length_26875_cov_3.26488	CDS	14484	15137	-	-	hypothetical protein
Pnjibing-group3_02091	NODE_22_length_26875_cov_3.26488	CDS	15162	16634	-	-	Divergent AAA domain protein
Pnjibing-group3_02092	NODE_22_length_26875_cov_3.26488	CDS	16677	17402	-	-	Bacteriophage protein gp37
Pnjibing-group3_02093	NODE_22_length_26875_cov_3.26488	CDS	17399	18385	-	-	hypothetical protein
Pnjibing-group3_02094	NODE_22_length_26875_cov_3.26488	CDS	18366	22127	-	taqIM_1	Modification methylase TaqI	DNA modification
Pnjibing-group3_02095	NODE_22_length_26875_cov_3.26488	CDS	22170	25529	-	-	ATP-dependent helicase HepA
Pnjibing-group3_02122	NODE_2336_length_634_cov_2.12039	CDS	135	242	-	-	hypothetical protein
Pnjibing-group3_02123	NODE_2336_length_634_cov_2.12039	CDS	300	437	+	-	hypothetical protein
Pnjibing-group3_02141	NODE_234_length_7022_cov_7.65609	CDS	4273	4497	+	-	hypothetical protein
Pnjibing-group3_02142	NODE_234_length_7022_cov_7.65609	CDS	4707	5348	-	-	hypothetical protein
Pnjibing-group3_02143	NODE_234_length_7022_cov_7.65609	CDS	5302	6516	-	-	hypothetical protein
Pnjibing-group3_02242	NODE_242_length_6921_cov_12.5979	CDS	4177	5319	+	epsD_4	Putative glycosyltransferase EpsD
Pnjibing-group3_02243	NODE_242_length_6921_cov_12.5979	CDS	5321	6235	+	rmd	GDP-6-deoxy-D-mannose reductase
Pnjibing-group3_02244	NODE_242_length_6921_cov_12.5979	CDS	6733	6861	-	-	hypothetical protein
Pnjibing-group3_02248	NODE_243_length_6917_cov_6.64313	CDS	3478	3753	+	-	hypothetical protein
Pnjibing-group3_02287	NODE_248_length_6729_cov_4.02345	CDS	3177	4526	+	-	EcoKI restriction-modification system protein HsdS	DNA modification
Pnjibing-group3_02288	NODE_248_length_6729_cov_4.02345	CDS	4528	5973	+	-	cytochrome c biogenesis protein CcmA
Pnjibing-group3_02289	NODE_248_length_6729_cov_4.02345	CDS	5957	6565	+	-	hypothetical protein
Pnjibing-group3_02307	NODE_24_length_25951_cov_11.9942	CDS	7985	10321	-	-	hypothetical protein
Pnjibing-group3_02308	NODE_24_length_25951_cov_11.9942	CDS	10413	10589	-	-	hypothetical protein
Pnjibing-group3_02322	NODE_250_length_6691_cov_6.75076	CDS	492	1940	-	-	recombination protein F	DNA recombination
Pnjibing-group3_02323	NODE_250_length_6691_cov_6.75076	CDS	1949	3595	-	-	hypothetical protein
Pnjibing-group3_02356	NODE_255_length_6552_cov_2.18903	CDS	1165	2145	-	-	phage prohead protease HK97 family
Pnjibing-group3_02359	NODE_255_length_6552_cov_2.18903	CDS	4424	4654	+	-	hypothetical protein
Pnjibing-group3_02374	NODE_257_length_6510_cov_4.9191	CDS	2587	6204	-	-	hypothetical protein
Pnjibing-group3_02438	NODE_264_length_6420_cov_4.85669	CDS	2314	5505	-	-	hypothetical protein
Pnjibing-group3_02439	NODE_264_length_6420_cov_4.85669	CDS	5509	6291	-	-	hypothetical protein
Pnjibing-group3_02448	NODE_266_length_6359_cov_30.3845	CDS	663	824	+	-	hypothetical protein
Pnjibing-group3_02478	NODE_26_length_25407_cov_4.18479	CDS	2331	2564	-	-	hypothetical protein
Pnjibing-group3_02483	NODE_26_length_25407_cov_4.18479	CDS	5183	5320	+	-	hypothetical protein
Pnjibing-group3_02484	NODE_26_length_25407_cov_4.18479	CDS	5289	5426	+	-	hypothetical protein
Pnjibing-group3_02489	NODE_26_length_25407_cov_4.18479	CDS	9306	9827	-	-	hypothetical protein
Pnjibing-group3_02490	NODE_26_length_25407_cov_4.18479	CDS	9812	10084	-	-	hypothetical protein
Pnjibing-group3_02491	NODE_26_length_25407_cov_4.18479	CDS	10116	10988	-	-	hypothetical protein
Pnjibing-group3_02492	NODE_26_length_25407_cov_4.18479	CDS	10981	12924	-	-	cytochrome c biogenesis protein CcmA
Pnjibing-group3_02511	NODE_271_length_6237_cov_2.23733	CDS	1394	1828	+	-	Plasmid recombination enzyme
Pnjibing-group3_02512	NODE_271_length_6237_cov_2.23733	CDS	2075	2383	+	-	hypothetical protein
Pnjibing-group3_02513	NODE_271_length_6237_cov_2.23733	CDS	2405	2710	+	-	hypothetical protein
Pnjibing-group3_02514	NODE_271_length_6237_cov_2.23733	CDS	3145	4239	-	-	Retron-type reverse transcriptase
Pnjibing-group3_02515	NODE_271_length_6237_cov_2.23733	CDS	4286	4462	-	-	hypothetical protein
Pnjibing-group3_02516	NODE_271_length_6237_cov_2.23733	CDS	4419	5633	-	-	hypothetical protein
Pnjibing-group3_02535	NODE_2745_length_505_cov_35.3109	CDS	141	248	+	-	hypothetical protein
Pnjibing-group3_02549	NODE_275_length_6173_cov_2.64585	CDS	1424	2308	+	-	Cholesterol dehydrogenase
Pnjibing-group3_02551	NODE_275_length_6173_cov_2.64585	CDS	3207	5567	+	-	hypothetical protein
Pnjibing-group3_02586	NODE_27_length_24886_cov_8.39573	CDS	20423	21574	-	-	Transposase
Pnjibing-group3_02592	NODE_280_length_6105_cov_3.00785	CDS	1541	1981	-	-	hypothetical protein
Pnjibing-group3_02593	NODE_280_length_6105_cov_3.00785	CDS	2134	2505	+	-	hypothetical protein
Pnjibing-group3_02597	NODE_281_length_6097_cov_2.43242	CDS	60	3074	-	-	type II restriction m6 adenine DNA methyltransferase Alw26I/Eco31I/Esp3I family	DNA modification
Pnjibing-group3_02627	NODE_286_length_6047_cov_5.07034	CDS	1223	1339	+	-	hypothetical protein
Pnjibing-group3_02632	NODE_286_length_6047_cov_5.07034	CDS	4121	5407	+	-	hypothetical protein
Pnjibing-group3_02673	NODE_290_length_5992_cov_3.26409	CDS	1488	4958	-	-	hypothetical protein
Pnjibing-group3_02728	NODE_29_length_24448_cov_27.7561	CDS	12255	12794	-	-	hypothetical protein
Pnjibing-group3_02786	NODE_301_length_5836_cov_2.45513	CDS	654	941	-	-	hypothetical protein
Pnjibing-group3_02800	NODE_302_length_5817_cov_5.8854	CDS	3223	3579	-	-	hypothetical protein
Pnjibing-group3_02803	NODE_302_length_5817_cov_5.8854	CDS	4510	4812	-	-	hypothetical protein
Pnjibing-group3_02828	NODE_308_length_5736_cov_2.47855	CDS	263	751	+	-	hypothetical protein
Pnjibing-group3_02893	NODE_316_length_5604_cov_22.0093	CDS	3970	5418	-	albA_2	Antilisterial bacteriocin subtilosin biosynthesis protein AlbA
Pnjibing-group3_02917	NODE_31_length_22844_cov_38.0863	CDS	14129	14224	-	-	hypothetical protein
Pnjibing-group3_02927	NODE_320_length_5504_cov_2.33798	CDS	104	457	+	-	hypothetical protein
Pnjibing-group3_02928	NODE_320_length_5504_cov_2.33798	CDS	454	579	+	-	hypothetical protein
Pnjibing-group3_02930	NODE_320_length_5504_cov_2.33798	CDS	1155	1346	+	-	hypothetical protein
Pnjibing-group3_02931	NODE_320_length_5504_cov_2.33798	CDS	1348	1764	+	-	YopX protein
Pnjibing-group3_02933	NODE_320_length_5504_cov_2.33798	CDS	2003	2428	+	-	YopX protein
Pnjibing-group3_02934	NODE_320_length_5504_cov_2.33798	CDS	2434	2622	+	-	hypothetical protein
Pnjibing-group3_02935	NODE_320_length_5504_cov_2.33798	CDS	2625	3020	+	-	sulfate adenylyltransferase subunit 2
Pnjibing-group3_02936	NODE_320_length_5504_cov_2.33798	CDS	3156	3767	+	-	hypothetical protein
Pnjibing-group3_02937	NODE_320_length_5504_cov_2.33798	CDS	3783	4097	+	-	hypothetical protein
Pnjibing-group3_02940	NODE_321_length_5488_cov_3.6342	CDS	797	4453	-	-	hypothetical protein
Pnjibing-group3_02989	NODE_32_length_22543_cov_3.5916	CDS	4726	5196	-	-	hypothetical protein
Pnjibing-group3_02990	NODE_32_length_22543_cov_3.5916	CDS	5205	10481	-	-	tape measure domain protein
Pnjibing-group3_02991	NODE_32_length_22543_cov_3.5916	CDS	10719	11192	-	-	hypothetical protein
Pnjibing-group3_02992	NODE_32_length_22543_cov_3.5916	CDS	11205	11678	-	-	hypothetical protein
Pnjibing-group3_02993	NODE_32_length_22543_cov_3.5916	CDS	11939	12496	-	-	hypothetical protein
Pnjibing-group3_02995	NODE_32_length_22543_cov_3.5916	CDS	12991	13179	-	-	hypothetical protein
Pnjibing-group3_02996	NODE_32_length_22543_cov_3.5916	CDS	13221	14168	-	-	hypothetical protein
Pnjibing-group3_02997	NODE_32_length_22543_cov_3.5916	CDS	14207	15250	-	clpP1	ATP-dependent Clp protease proteolytic subunit 1	Virulence factor
Pnjibing-group3_03000	NODE_32_length_22543_cov_3.5916	CDS	17420	17845	+	-	Mu-like prophage protein gp36
Pnjibing-group3_03001	NODE_32_length_22543_cov_3.5916	CDS	17848	19299	+	-	Mu-like prophage protein gp29
Pnjibing-group3_03003	NODE_32_length_22543_cov_3.5916	CDS	20751	21347	+	-	Mu-like prophage protein gpG
Pnjibing-group3_03004	NODE_32_length_22543_cov_3.5916	CDS	21351	21791	+	-	hypothetical protein
Pnjibing-group3_03005	NODE_32_length_22543_cov_3.5916	CDS	21818	22189	-	-	hypothetical protein
Pnjibing-group3_03006	NODE_32_length_22543_cov_3.5916	CDS	22357	22485	-	-	hypothetical protein
Pnjibing-group3_03037	NODE_334_length_5380_cov_5.33739	CDS	4028	4375	-	-	hypothetical protein
Pnjibing-group3_03039	NODE_334_length_5380_cov_5.33739	CDS	5268	5372	+	-	hypothetical protein
Pnjibing-group3_03084	NODE_341_length_5297_cov_2.54075	CDS	777	1088	+	-	hypothetical protein
Pnjibing-group3_03085	NODE_341_length_5297_cov_2.54075	CDS	933	1679	-	-	hypothetical protein
Pnjibing-group3_03086	NODE_341_length_5297_cov_2.54075	CDS	1681	3765	-	-	Superfamily I DNA and RNA helicases
Pnjibing-group3_03101	NODE_344_length_5286_cov_6.449	CDS	3782	4810	+	-	hypothetical protein
Pnjibing-group3_03146	NODE_351_length_5191_cov_2.37717	CDS	892	2013	+	-	DNA internalization-related competence protein ComEC/Rec2
Pnjibing-group3_03151	NODE_352_length_5178_cov_28.7758	CDS	27	194	+	-	addiction module toxin Txe/YoeB family
Pnjibing-group3_03153	NODE_352_length_5178_cov_28.7758	CDS	1731	1820	-	-	hypothetical protein
Pnjibing-group3_03154	NODE_352_length_5178_cov_28.7758	CDS	1807	2379	-	-	hypothetical protein
Pnjibing-group3_03155	NODE_352_length_5178_cov_28.7758	CDS	2390	3076	-	-	hypothetical protein
Pnjibing-group3_03156	NODE_352_length_5178_cov_28.7758	CDS	3137	3325	-	-	hypothetical protein
Pnjibing-group3_03157	NODE_352_length_5178_cov_28.7758	CDS	3328	4308	-	-	replication protein
Pnjibing-group3_03158	NODE_352_length_5178_cov_28.7758	CDS	4721	4981	+	-	hypothetical protein
Pnjibing-group3_03213	NODE_361_length_5012_cov_5.87983	CDS	2775	4709	+	-	hypothetical protein
Pnjibing-group3_03219	NODE_363_length_5000_cov_2.11514	CDS	1750	3117	-	speB_5	Streptopain precursor
Pnjibing-group3_03220	NODE_363_length_5000_cov_2.11514	CDS	3178	4599	-	-	hypothetical protein
Pnjibing-group3_03221	NODE_363_length_5000_cov_2.11514	CDS	4544	4648	-	-	hypothetical protein
Pnjibing-group3_03263	NODE_371_length_4893_cov_2.5111	CDS	615	1097	-	-	hypothetical protein
Pnjibing-group3_03265	NODE_371_length_4893_cov_2.5111	CDS	1425	1835	-	-	hypothetical protein
Pnjibing-group3_03268	NODE_371_length_4893_cov_2.5111	CDS	3950	4174	+	-	hypothetical protein
Pnjibing-group3_03274	NODE_375_length_4853_cov_2.79193	CDS	960	1109	+	-	hypothetical protein
Pnjibing-group3_03275	NODE_375_length_4853_cov_2.79193	CDS	1063	1494	+	-	hypothetical protein
Pnjibing-group3_03277	NODE_375_length_4853_cov_2.79193	CDS	2720	3184	-	-	hypothetical protein
Pnjibing-group3_03300	NODE_37_length_21384_cov_5.44279	CDS	379	585	+	-	Transposase IS30 family
Pnjibing-group3_03303	NODE_37_length_21384_cov_5.44279	CDS	2941	3126	-	-	hypothetical protein
Pnjibing-group3_03308	NODE_37_length_21384_cov_5.44279	CDS	7788	8081	-	-	hypothetical protein
Pnjibing-group3_03311	NODE_37_length_21384_cov_5.44279	CDS	10652	11269	-	-	hypothetical protein
Pnjibing-group3_03314	NODE_37_length_21384_cov_5.44279	CDS	16106	16330	-	-	hypothetical protein
Pnjibing-group3_03315	NODE_37_length_21384_cov_5.44279	CDS	16872	17081	+	-	hypothetical protein
Pnjibing-group3_03316	NODE_37_length_21384_cov_5.44279	CDS	19190	19507	-	-	hypothetical protein
Pnjibing-group3_03322	NODE_381_length_4827_cov_3.3681	CDS	286	4257	-	-	putative NTPase (NACHT family)
Pnjibing-group3_03385	NODE_395_length_4646_cov_7.86039	CDS	446	751	-	-	hypothetical protein
Pnjibing-group3_03386	NODE_395_length_4646_cov_7.86039	CDS	1051	1668	-	-	hypothetical protein
Pnjibing-group3_03387	NODE_395_length_4646_cov_7.86039	CDS	1665	3983	-	vspIM	Modification methylase VspI	DNA modification
Pnjibing-group3_03394	NODE_397_length_4640_cov_5.47976	CDS	353	610	+	-	hypothetical protein
Pnjibing-group3_03411	NODE_39_length_20570_cov_4.21818	CDS	8475	10547	+	-	hypothetical protein
Pnjibing-group3_03412	NODE_39_length_20570_cov_4.21818	CDS	10613	10816	+	-	hypothetical protein
Pnjibing-group3_03413	NODE_39_length_20570_cov_4.21818	CDS	10852	12114	+	ydeM_4	hypothetical protein
Pnjibing-group3_03414	NODE_39_length_20570_cov_4.21818	CDS	12129	13370	+	ydeM_5	hypothetical protein
Pnjibing-group3_03415	NODE_39_length_20570_cov_4.21818	CDS	13372	15543	+	lagD_9	Lactococcin-G-processing and transport ATP-binding protein LagD
Pnjibing-group3_03416	NODE_39_length_20570_cov_4.21818	CDS	15485	15670	-	-	hypothetical protein
Pnjibing-group3_03417	NODE_39_length_20570_cov_4.21818	CDS	15711	15917	-	-	hypothetical protein
Pnjibing-group3_03418	NODE_39_length_20570_cov_4.21818	CDS	15863	16417	-	-	hypothetical protein
Pnjibing-group3_03468	NODE_401_length_4572_cov_4.43938	CDS	634	768	+	-	hypothetical protein
Pnjibing-group3_03469	NODE_401_length_4572_cov_4.43938	CDS	768	1958	+	-	Site-specific recombinase XerC	DNA recombination
Pnjibing-group3_03470	NODE_401_length_4572_cov_4.43938	CDS	1968	2255	+	-	hypothetical protein
Pnjibing-group3_03471	NODE_401_length_4572_cov_4.43938	CDS	2380	3633	+	-	hypothetical protein
Pnjibing-group3_03472	NODE_401_length_4572_cov_4.43938	CDS	3637	4461	+	-	hypothetical protein
Pnjibing-group3_03477	NODE_403_length_4503_cov_4.61382	CDS	614	715	-	-	hypothetical protein
Pnjibing-group3_03486	NODE_405_length_4456_cov_5.27969	CDS	1917	3200	+	-	hypothetical protein
Pnjibing-group3_03487	NODE_405_length_4456_cov_5.27969	CDS	3203	3886	+	-	hypothetical protein
Pnjibing-group3_03490	NODE_408_length_4443_cov_2.47248	CDS	170	409	-	-	hypothetical protein
Pnjibing-group3_03492	NODE_408_length_4443_cov_2.47248	CDS	1300	1659	+	-	hypothetical protein
Pnjibing-group3_03493	NODE_408_length_4443_cov_2.47248	CDS	2142	2555	+	-	hypothetical protein
Pnjibing-group3_03494	NODE_408_length_4443_cov_2.47248	CDS	2615	2812	+	-	hypothetical protein
Pnjibing-group3_03496	NODE_408_length_4443_cov_2.47248	CDS	3108	3332	+	-	hypothetical protein
Pnjibing-group3_03527	NODE_413_length_4361_cov_11.6478	CDS	583	1566	-	haeIIIM_3	Modification methylase HaeIII	DNA modification
Pnjibing-group3_03528	NODE_413_length_4361_cov_11.6478	CDS	1566	2576	-	haeIIIM_4	Modification methylase HaeIII	DNA modification
Pnjibing-group3_03529	NODE_413_length_4361_cov_11.6478	CDS	2579	3532	-	-	HaeIII restriction endonuclease	DNA modification
Pnjibing-group3_03597	NODE_42_length_20123_cov_7.38572	CDS	2863	3501	-	-	hypothetical protein
Pnjibing-group3_03601	NODE_42_length_20123_cov_7.38572	CDS	7689	10049	+	hsdR_11	Type-1 restriction enzyme R protein	DNA modification
Pnjibing-group3_03605	NODE_42_length_20123_cov_7.38572	CDS	13084	13581	+	-	hypothetical protein
Pnjibing-group3_03608	NODE_42_length_20123_cov_7.38572	CDS	15118	16587	-	hsdS_5	Type I restriction enzyme EcoKI specificity protein	DNA modification
Pnjibing-group3_03635	NODE_435_length_4220_cov_2.52938	CDS	1990	2367	-	-	hypothetical protein
Pnjibing-group3_03636	NODE_435_length_4220_cov_2.52938	CDS	2716	3525	+	-	putative iron-regulated membrane protein
Pnjibing-group3_03651	NODE_439_length_4193_cov_2.94796	CDS	615	1676	+	-	hypothetical protein
Pnjibing-group3_03652	NODE_439_length_4193_cov_2.94796	CDS	1730	3418	+	-	hypothetical protein
Pnjibing-group3_03670	NODE_440_length_4189_cov_2.57936	CDS	7	249	+	-	hypothetical protein
Pnjibing-group3_03671	NODE_440_length_4189_cov_2.57936	CDS	279	713	+	-	hypothetical protein
Pnjibing-group3_03673	NODE_440_length_4189_cov_2.57936	CDS	949	1239	+	-	hypothetical protein
Pnjibing-group3_03675	NODE_440_length_4189_cov_2.57936	CDS	1500	1973	+	-	hypothetical protein
Pnjibing-group3_03688	NODE_442_length_4177_cov_5.21686	CDS	1672	3504	-	ltrA_1	Group II intron-encoded protein LtrA
Pnjibing-group3_03690	NODE_443_length_4138_cov_2.99552	CDS	676	1230	-	-	hypothetical protein
Pnjibing-group3_03691	NODE_443_length_4138_cov_2.99552	CDS	1313	1708	-	-	hypothetical protein
Pnjibing-group3_03692	NODE_443_length_4138_cov_2.99552	CDS	1668	1844	-	-	hypothetical protein
Pnjibing-group3_03693	NODE_443_length_4138_cov_2.99552	CDS	1902	2876	-	-	putative protein containing caspase domain protein
Pnjibing-group3_03694	NODE_443_length_4138_cov_2.99552	CDS	2879	3241	-	-	hypothetical protein
Pnjibing-group3_03747	NODE_455_length_4018_cov_13.3837	CDS	641	1009	+	-	hypothetical protein
Pnjibing-group3_03748	NODE_455_length_4018_cov_13.3837	CDS	1135	2388	+	-	hypothetical protein
Pnjibing-group3_03749	NODE_455_length_4018_cov_13.3837	CDS	2392	2622	+	-	hypothetical protein
Pnjibing-group3_03750	NODE_455_length_4018_cov_13.3837	CDS	2625	2837	-	-	hypothetical protein
Pnjibing-group3_03759	NODE_458_length_4001_cov_2.25013	CDS	2946	3038	-	-	hypothetical protein
Pnjibing-group3_03763	NODE_45_length_19274_cov_27.4032	CDS	203	418	-	-	hypothetical protein
Pnjibing-group3_03825	NODE_471_length_3854_cov_9.66319	CDS	370	462	-	-	hypothetical protein
Pnjibing-group3_03826	NODE_471_length_3854_cov_9.66319	CDS	770	1711	+	-	Transposase
Pnjibing-group3_03827	NODE_471_length_3854_cov_9.66319	CDS	1708	1893	+	-	hypothetical protein
Pnjibing-group3_03828	NODE_471_length_3854_cov_9.66319	CDS	1877	2035	-	-	hypothetical protein
Pnjibing-group3_03829	NODE_471_length_3854_cov_9.66319	CDS	2413	2670	-	-	hypothetical protein
Pnjibing-group3_03857	NODE_47_length_18564_cov_4.30236	CDS	3192	3632	+	-	hypothetical protein
Pnjibing-group3_03861	NODE_47_length_18564_cov_4.30236	CDS	8436	8912	+	-	Mu-like prophage protein gpG
Pnjibing-group3_03866	NODE_47_length_18564_cov_4.30236	CDS	10618	10923	-	-	hypothetical protein
Pnjibing-group3_03870	NODE_47_length_18564_cov_4.30236	CDS	12291	12674	-	-	hypothetical protein
Pnjibing-group3_03871	NODE_47_length_18564_cov_4.30236	CDS	12681	13289	-	-	hypothetical protein
Pnjibing-group3_03877	NODE_47_length_18564_cov_4.30236	CDS	17162	17401	-	-	hypothetical protein
Pnjibing-group3_03878	NODE_47_length_18564_cov_4.30236	CDS	17429	17671	-	-	hypothetical protein
Pnjibing-group3_03900	NODE_485_length_3686_cov_2.48556	CDS	2909	3103	+	-	hypothetical protein
Pnjibing-group3_03910	NODE_488_length_3660_cov_7.45835	CDS	3049	3279	-	-	hypothetical protein
Pnjibing-group3_04020	NODE_501_length_3557_cov_10.1289	CDS	818	1984	-	-	Transposase
Pnjibing-group3_04021	NODE_501_length_3557_cov_10.1289	CDS	2314	3096	+	-	hypothetical protein
Pnjibing-group3_04091	NODE_513_length_3485_cov_2.75163	CDS	920	1480	-	-	hypothetical protein
Pnjibing-group3_04092	NODE_513_length_3485_cov_2.75163	CDS	1694	2077	-	-	hypothetical protein
Pnjibing-group3_04105	NODE_517_length_3462_cov_10.1179	CDS	389	2002	-	-	hypothetical protein
Pnjibing-group3_04106	NODE_517_length_3462_cov_10.1179	CDS	2101	2316	-	-	hypothetical protein
Pnjibing-group3_04108	NODE_518_length_3459_cov_2.65329	CDS	240	602	-	-	hypothetical protein
Pnjibing-group3_04109	NODE_518_length_3459_cov_2.65329	CDS	669	1643	-	-	DNA repair and recombination protein RadB
Pnjibing-group3_04110	NODE_518_length_3459_cov_2.65329	CDS	1651	1947	-	-	hypothetical protein
Pnjibing-group3_04111	NODE_518_length_3459_cov_2.65329	CDS	2139	2963	-	-	hypothetical protein
Pnjibing-group3_04112	NODE_518_length_3459_cov_2.65329	CDS	2967	3386	-	-	hypothetical protein
Pnjibing-group3_04113	NODE_51_length_18107_cov_4.23049	CDS	654	1142	+	-	Transposase
Pnjibing-group3_04114	NODE_51_length_18107_cov_4.23049	CDS	1548	3443	+	-	hypothetical protein
Pnjibing-group3_04115	NODE_51_length_18107_cov_4.23049	CDS	3440	4573	+	-	hypothetical protein
Pnjibing-group3_04116	NODE_51_length_18107_cov_4.23049	CDS	4542	6413	+	-	hypothetical protein
Pnjibing-group3_04117	NODE_51_length_18107_cov_4.23049	CDS	6410	7516	+	-	hypothetical protein
Pnjibing-group3_04118	NODE_51_length_18107_cov_4.23049	CDS	7632	8438	+	-	hypothetical protein
Pnjibing-group3_04119	NODE_51_length_18107_cov_4.23049	CDS	8435	9199	+	-	hypothetical protein
Pnjibing-group3_04120	NODE_51_length_18107_cov_4.23049	CDS	9255	10151	+	-	pfkB family carbohydrate kinase
Pnjibing-group3_04121	NODE_51_length_18107_cov_4.23049	CDS	10208	10405	+	-	hypothetical protein
Pnjibing-group3_04122	NODE_51_length_18107_cov_4.23049	CDS	10370	10840	-	-	hypothetical protein
Pnjibing-group3_04125	NODE_51_length_18107_cov_4.23049	CDS	12489	14867	-	-	adenosine deaminase
Pnjibing-group3_04126	NODE_51_length_18107_cov_4.23049	CDS	14869	17355	-	-	putative ATPase (AAA+ superfamily)
Pnjibing-group3_04148	NODE_525_length_3409_cov_7.85988	CDS	2355	3074	+	-	hypothetical protein
Pnjibing-group3_04156	NODE_528_length_3400_cov_3.59342	CDS	51	1346	+	-	Eco57I restriction-modification methylase	DNA modification
Pnjibing-group3_04157	NODE_528_length_3400_cov_3.59342	CDS	1350	2654	+	-	hypothetical protein
Pnjibing-group3_04160	NODE_529_length_3398_cov_3.13144	CDS	1553	2413	-	-	hypothetical protein
Pnjibing-group3_04161	NODE_529_length_3398_cov_3.13144	CDS	2452	2814	-	-	Plasmid recombination enzyme
Pnjibing-group3_04168	NODE_52_length_17696_cov_2.6372	CDS	4726	6027	+	-	hypothetical protein
Pnjibing-group3_04169	NODE_52_length_17696_cov_2.6372	CDS	6020	6202	+	-	hypothetical protein
Pnjibing-group3_04170	NODE_52_length_17696_cov_2.6372	CDS	6259	7716	+	albA_4	Antilisterial bacteriocin subtilosin biosynthesis protein AlbA
Pnjibing-group3_04171	NODE_52_length_17696_cov_2.6372	CDS	7713	8576	+	-	hypothetical protein
Pnjibing-group3_04172	NODE_52_length_17696_cov_2.6372	CDS	8573	9163	+	-	hypothetical protein
Pnjibing-group3_04173	NODE_52_length_17696_cov_2.6372	CDS	9160	11469	+	-	TonB-linked outer membrane protein SusC/RagA family
Pnjibing-group3_04202	NODE_53_length_17416_cov_36.6444	CDS	2254	2526	-	-	hypothetical protein
Pnjibing-group3_04215	NODE_541_length_3296_cov_3.37079	CDS	1016	2080	+	-	hypothetical protein
Pnjibing-group3_04216	NODE_541_length_3296_cov_3.37079	CDS	2089	3045	+	-	hypothetical protein
Pnjibing-group3_04218	NODE_542_length_3290_cov_3.31757	CDS	2697	2864	-	-	hypothetical protein
Pnjibing-group3_04236	NODE_549_length_3241_cov_9.56406	CDS	2734	2964	+	-	hypothetical protein
Pnjibing-group3_04257	NODE_551_length_3235_cov_5.02214	CDS	672	824	+	-	hypothetical protein
Pnjibing-group3_04258	NODE_551_length_3235_cov_5.02214	CDS	806	2485	-	eptC	Phosphoethanolamine transferase EptC
Pnjibing-group3_04259	NODE_551_length_3235_cov_5.02214	CDS	2454	2612	-	-	hypothetical protein
Pnjibing-group3_04278	NODE_55_length_17272_cov_3.12342	CDS	2456	4570	-	-	AIPR protein
Pnjibing-group3_04279	NODE_55_length_17272_cov_3.12342	CDS	4560	5498	-	-	hypothetical protein
Pnjibing-group3_04280	NODE_55_length_17272_cov_3.12342	CDS	5485	8352	-	-	Z1 domain protein
Pnjibing-group3_04281	NODE_55_length_17272_cov_3.12342	CDS	8354	9856	-	-	hypothetical protein
Pnjibing-group3_04282	NODE_55_length_17272_cov_3.12342	CDS	9843	10925	-	haeIIIM_5	Modification methylase HaeIII	DNA modification
Pnjibing-group3_04284	NODE_55_length_17272_cov_3.12342	CDS	11500	12591	+	ftsH_2	ATP-dependent zinc metalloprotease FtsH	Virulence factor
Pnjibing-group3_04285	NODE_55_length_17272_cov_3.12342	CDS	12618	14939	+	-	type VII secretion-associated serine protease mycosin
Pnjibing-group3_04286	NODE_55_length_17272_cov_3.12342	CDS	14932	15150	+	-	hypothetical protein
Pnjibing-group3_04308	NODE_565_length_3137_cov_8.09344	CDS	971	2257	-	ydeM_7	hypothetical protein
Pnjibing-group3_04309	NODE_565_length_3137_cov_8.09344	CDS	2517	2741	-	-	hypothetical protein
Pnjibing-group3_04363	NODE_578_length_3035_cov_2.35974	CDS	2135	2938	+	-	hypothetical protein
Pnjibing-group3_04376	NODE_57_length_16873_cov_3.14683	CDS	9522	10163	-	nfrA1	FMN reductase (NADPH)
Pnjibing-group3_04377	NODE_57_length_16873_cov_3.14683	CDS	10184	11488	-	-	hypothetical protein
Pnjibing-group3_04378	NODE_57_length_16873_cov_3.14683	CDS	11573	12907	-	-	hypothetical protein
Pnjibing-group3_04379	NODE_57_length_16873_cov_3.14683	CDS	12983	15202	-	btuB_5	Outer membrane cobalamin translocator
Pnjibing-group3_04380	NODE_57_length_16873_cov_3.14683	CDS	15563	15829	-	-	hypothetical protein
Pnjibing-group3_04449	NODE_599_length_2938_cov_2.18553	CDS	892	1884	+	-	hypothetical protein
Pnjibing-group3_04450	NODE_599_length_2938_cov_2.18553	CDS	1887	2552	+	-	hypothetical protein
Pnjibing-group3_04451	NODE_59_length_16327_cov_3.52209	CDS	67	363	+	-	Helix-turn-helix domain protein
Pnjibing-group3_04452	NODE_59_length_16327_cov_3.52209	CDS	371	1345	+	-	DNA repair and recombination protein RadB
Pnjibing-group3_04453	NODE_59_length_16327_cov_3.52209	CDS	1412	2092	+	-	hypothetical protein
Pnjibing-group3_04454	NODE_59_length_16327_cov_3.52209	CDS	2352	3773	+	-	hypothetical protein
Pnjibing-group3_04455	NODE_59_length_16327_cov_3.52209	CDS	3869	4000	-	-	hypothetical protein
Pnjibing-group3_04457	NODE_59_length_16327_cov_3.52209	CDS	4665	5045	-	nudG_2	CTP pyrophosphohydrolase
Pnjibing-group3_04458	NODE_59_length_16327_cov_3.52209	CDS	5042	5968	-	-	hypothetical protein
Pnjibing-group3_04459	NODE_59_length_16327_cov_3.52209	CDS	5961	7109	-	-	hypothetical protein
Pnjibing-group3_04460	NODE_59_length_16327_cov_3.52209	CDS	7139	9253	-	-	AIPR protein
Pnjibing-group3_04462	NODE_59_length_16327_cov_3.52209	CDS	10168	13035	-	-	Z1 domain protein
Pnjibing-group3_04463	NODE_59_length_16327_cov_3.52209	CDS	13037	14539	-	-	hypothetical protein
Pnjibing-group3_04464	NODE_59_length_16327_cov_3.52209	CDS	14526	15608	-	haeIIIM_6	Modification methylase HaeIII	DNA modification
Pnjibing-group3_04474	NODE_604_length_2927_cov_5.85648	CDS	325	1071	+	-	Eco47II restriction endonuclease	DNA modification
Pnjibing-group3_04475	NODE_604_length_2927_cov_5.85648	CDS	1076	2308	+	hpaIIM_4	Modification methylase HpaII	DNA modification
Pnjibing-group3_04477	NODE_605_length_2914_cov_2.15385	CDS	704	1381	-	-	hypothetical protein
Pnjibing-group3_04478	NODE_605_length_2914_cov_2.15385	CDS	1371	2558	-	-	hypothetical protein
Pnjibing-group3_04494	NODE_60_length_16326_cov_4.71753	CDS	7004	7201	+	-	hypothetical protein
Pnjibing-group3_04495	NODE_60_length_16326_cov_4.71753	CDS	7355	7546	+	-	hypothetical protein
Pnjibing-group3_04496	NODE_60_length_16326_cov_4.71753	CDS	7560	7802	+	-	hypothetical protein
Pnjibing-group3_04498	NODE_60_length_16326_cov_4.71753	CDS	7930	8079	+	-	hypothetical protein
Pnjibing-group3_04499	NODE_60_length_16326_cov_4.71753	CDS	8081	8539	+	-	YopX protein
Pnjibing-group3_04501	NODE_60_length_16326_cov_4.71753	CDS	8778	9308	+	-	YopX protein
Pnjibing-group3_04503	NODE_60_length_16326_cov_4.71753	CDS	10360	11013	+	-	hypothetical protein
Pnjibing-group3_04504	NODE_60_length_16326_cov_4.71753	CDS	11023	11505	+	-	hypothetical protein
Pnjibing-group3_04505	NODE_60_length_16326_cov_4.71753	CDS	11513	12184	+	-	hypothetical protein
Pnjibing-group3_04507	NODE_60_length_16326_cov_4.71753	CDS	12588	12719	+	-	hypothetical protein
Pnjibing-group3_04511	NODE_60_length_16326_cov_4.71753	CDS	14946	15176	-	-	hypothetical protein
Pnjibing-group3_04512	NODE_60_length_16326_cov_4.71753	CDS	15176	15448	-	-	hypothetical protein
Pnjibing-group3_04513	NODE_60_length_16326_cov_4.71753	CDS	15494	16303	-	-	hypothetical protein
Pnjibing-group3_04534	NODE_615_length_2872_cov_3.8587	CDS	1713	2228	-	-	hypothetical protein
Pnjibing-group3_04535	NODE_615_length_2872_cov_3.8587	CDS	2231	2482	-	-	hypothetical protein
Pnjibing-group3_04579	NODE_624_length_2842_cov_6.7444	CDS	417	1340	+	-	hypothetical protein
Pnjibing-group3_04593	NODE_62_length_15972_cov_4.85038	CDS	2326	3477	+	-	site-specific tyrosine recombinase XerC	DNA recombination
Pnjibing-group3_04603	NODE_62_length_15972_cov_4.85038	CDS	9718	10008	+	-	Helix-turn-helix domain protein
Pnjibing-group3_04604	NODE_62_length_15972_cov_4.85038	CDS	9998	10888	+	yhdJ_4	DNA adenine methyltransferase YhdJ	DNA modification
Pnjibing-group3_04605	NODE_62_length_15972_cov_4.85038	CDS	10894	13806	+	-	putative type I restriction enzymeP M protein	DNA modification
Pnjibing-group3_04626	NODE_636_length_2773_cov_2.78598	CDS	1099	2049	-	-	Transposase IS30 family
Pnjibing-group3_04627	NODE_636_length_2773_cov_2.78598	CDS	2249	2503	+	-	hypothetical protein
Pnjibing-group3_04628	NODE_637_length_2762_cov_12.3326	CDS	474	1394	-	-	DNA protecting protein DprA
Pnjibing-group3_04629	NODE_637_length_2762_cov_12.3326	CDS	1391	2260	-	-	Phosphoribosyl transferase domain protein
Pnjibing-group3_04636	NODE_639_length_2751_cov_2.02964	CDS	423	632	+	-	hypothetical protein
Pnjibing-group3_04637	NODE_639_length_2751_cov_2.02964	CDS	632	2224	+	-	hypothetical protein
Pnjibing-group3_04660	NODE_645_length_2728_cov_9.32235	CDS	199	570	+	-	hypothetical protein
Pnjibing-group3_04661	NODE_645_length_2728_cov_9.32235	CDS	591	1844	+	-	hypothetical protein
Pnjibing-group3_04662	NODE_645_length_2728_cov_9.32235	CDS	1862	2455	+	-	hypothetical protein
Pnjibing-group3_04669	NODE_647_length_2710_cov_3.22308	CDS	1025	1945	+	-	hypothetical protein
Pnjibing-group3_04699	NODE_653_length_2692_cov_3.18344	CDS	871	1323	-	-	putative acetyltransferase
Pnjibing-group3_04732	NODE_664_length_2596_cov_7.08276	CDS	410	730	+	-	hypothetical protein
Pnjibing-group3_04733	NODE_664_length_2596_cov_7.08276	CDS	746	940	+	-	hypothetical protein
Pnjibing-group3_04751	NODE_66_length_15426_cov_5.03828	CDS	8666	9064	+	-	hypothetical protein
Pnjibing-group3_04764	NODE_672_length_2566_cov_3.2452	CDS	921	1880	-	-	hypothetical protein
Pnjibing-group3_04780	NODE_67_length_15326_cov_3.4181	CDS	2033	2905	+	-	hypothetical protein
Pnjibing-group3_04781	NODE_67_length_15326_cov_3.4181	CDS	2889	6116	+	-	hypothetical protein
Pnjibing-group3_04782	NODE_67_length_15326_cov_3.4181	CDS	6113	7216	+	-	PUA domain (predicted RNA-binding domain)
Pnjibing-group3_04783	NODE_67_length_15326_cov_3.4181	CDS	7227	9503	+	-	UvsW helicase
Pnjibing-group3_04784	NODE_67_length_15326_cov_3.4181	CDS	9530	9733	+	-	hypothetical protein
Pnjibing-group3_04785	NODE_67_length_15326_cov_3.4181	CDS	9730	11898	+	-	chromosome segregation protein
Pnjibing-group3_04786	NODE_67_length_15326_cov_3.4181	CDS	11900	12472	+	-	hypothetical protein
Pnjibing-group3_04787	NODE_67_length_15326_cov_3.4181	CDS	12496	13593	+	-	hypothetical protein
Pnjibing-group3_04788	NODE_67_length_15326_cov_3.4181	CDS	13595	14581	+	stkP	Serine/threonine-protein kinase StkP	Signal transduction
Pnjibing-group3_04789	NODE_67_length_15326_cov_3.4181	CDS	14506	14757	-	-	hypothetical protein
Pnjibing-group3_04886	NODE_705_length_2447_cov_9.17526	CDS	2120	2305	+	-	hypothetical protein
Pnjibing-group3_04909	NODE_70_length_15041_cov_2.33226	CDS	6650	6859	+	-	hypothetical protein
Pnjibing-group3_04911	NODE_70_length_15041_cov_2.33226	CDS	7225	7590	+	-	hypothetical protein
Pnjibing-group3_04912	NODE_70_length_15041_cov_2.33226	CDS	7587	7757	+	-	hypothetical protein
Pnjibing-group3_04913	NODE_70_length_15041_cov_2.33226	CDS	7769	8110	+	-	hypothetical protein
Pnjibing-group3_04914	NODE_70_length_15041_cov_2.33226	CDS	8122	8319	+	-	hypothetical protein
Pnjibing-group3_04916	NODE_70_length_15041_cov_2.33226	CDS	8888	9757	+	-	sulfate adenylyltransferase subunit 2
Pnjibing-group3_04917	NODE_70_length_15041_cov_2.33226	CDS	9766	10182	+	-	YopX protein
Pnjibing-group3_04919	NODE_70_length_15041_cov_2.33226	CDS	11460	11711	+	-	hypothetical protein
Pnjibing-group3_04920	NODE_70_length_15041_cov_2.33226	CDS	11727	11852	+	-	hypothetical protein
Pnjibing-group3_04922	NODE_70_length_15041_cov_2.33226	CDS	12234	12413	+	-	hypothetical protein
Pnjibing-group3_04925	NODE_70_length_15041_cov_2.33226	CDS	13723	14262	+	-	hypothetical protein
Pnjibing-group3_04983	NODE_727_length_2365_cov_2.40695	CDS	765	1331	+	-	hypothetical protein
Pnjibing-group3_04984	NODE_727_length_2365_cov_2.40695	CDS	1512	1826	+	-	hypothetical protein
Pnjibing-group3_04985	NODE_727_length_2365_cov_2.40695	CDS	1842	2036	+	-	hypothetical protein
Pnjibing-group3_04986	NODE_727_length_2365_cov_2.40695	CDS	2041	2340	+	-	Helix-turn-helix
Pnjibing-group3_05057	NODE_744_length_2294_cov_3.2892	CDS	2008	2181	-	-	hypothetical protein
Pnjibing-group3_05089	NODE_755_length_2269_cov_4.05953	CDS	586	2010	+	dgt	Deoxyguanosinetriphosphate triphosphohydrolase
Pnjibing-group3_05094	NODE_756_length_2260_cov_2.61887	CDS	1988	2113	-	-	hypothetical protein
Pnjibing-group3_05098	NODE_758_length_2250_cov_4.40169	CDS	736	1704	+	-	hypothetical protein
Pnjibing-group3_05113	NODE_766_length_2224_cov_2.86983	CDS	546	1415	+	-	hypothetical protein
Pnjibing-group3_05114	NODE_766_length_2224_cov_2.86983	CDS	1405	1533	+	-	hypothetical protein
Pnjibing-group3_05115	NODE_766_length_2224_cov_2.86983	CDS	1555	2058	+	-	hypothetical protein
Pnjibing-group3_05129	NODE_770_length_2221_cov_4.30495	CDS	1321	1518	-	-	hypothetical protein
Pnjibing-group3_05195	NODE_795_length_2148_cov_4.517	CDS	651	899	+	-	hypothetical protein
Pnjibing-group3_05200	NODE_79_length_14571_cov_2.1997	CDS	253	678	-	flr_3	Flavoredoxin
Pnjibing-group3_05201	NODE_79_length_14571_cov_2.1997	CDS	715	816	-	-	hypothetical protein
Pnjibing-group3_05202	NODE_79_length_14571_cov_2.1997	CDS	850	1797	-	-	HIRAN domain protein
Pnjibing-group3_05204	NODE_79_length_14571_cov_2.1997	CDS	2336	4648	-	-	hypothetical protein
Pnjibing-group3_05205	NODE_79_length_14571_cov_2.1997	CDS	4655	6544	-	-	hypothetical protein
Pnjibing-group3_05206	NODE_79_length_14571_cov_2.1997	CDS	6541	7143	-	-	hypothetical protein
Pnjibing-group3_05207	NODE_79_length_14571_cov_2.1997	CDS	7140	8204	-	hhaIM	Modification methylase HhaI	DNA modification
Pnjibing-group3_05208	NODE_79_length_14571_cov_2.1997	CDS	8340	9089	-	-	hypothetical protein
Pnjibing-group3_05209	NODE_79_length_14571_cov_2.1997	CDS	9093	9965	-	-	hypothetical protein
Pnjibing-group3_05210	NODE_79_length_14571_cov_2.1997	CDS	9955	11937	-	-	hypothetical protein
Pnjibing-group3_05212	NODE_79_length_14571_cov_2.1997	CDS	12601	12930	+	-	hypothetical protein
Pnjibing-group3_05213	NODE_79_length_14571_cov_2.1997	CDS	12966	13250	-	-	hypothetical protein
Pnjibing-group3_05214	NODE_79_length_14571_cov_2.1997	CDS	13330	13842	-	-	Protein involved in initiation of plasmid replication
Pnjibing-group3_05215	NODE_79_length_14571_cov_2.1997	CDS	13924	14232	-	-	hypothetical protein
Pnjibing-group3_05285	NODE_815_length_2075_cov_4.37986	CDS	1493	1771	-	-	hypothetical protein
Pnjibing-group3_05286	NODE_816_length_2075_cov_2.80982	CDS	361	1725	-	-	hypothetical protein
Pnjibing-group3_05298	NODE_823_length_2049_cov_2.39119	CDS	593	1042	+	-	hypothetical protein
Pnjibing-group3_05299	NODE_823_length_2049_cov_2.39119	CDS	1044	1775	+	-	Caspase domain protein
Pnjibing-group3_05300	NODE_824_length_2045_cov_3.63759	CDS	189	1358	+	-	hypothetical protein
Pnjibing-group3_05372	NODE_84_length_14090_cov_18.7924	CDS	362	550	-	-	hypothetical protein
Pnjibing-group3_05373	NODE_84_length_14090_cov_18.7924	CDS	516	1454	-	-	hypothetical protein
Pnjibing-group3_05407	NODE_85_length_14056_cov_4.52687	CDS	2687	3778	+	haeIIIM_7	Modification methylase HaeIII	DNA modification
Pnjibing-group3_05408	NODE_85_length_14056_cov_4.52687	CDS	3786	4823	+	-	putative HKD family nuclease
Pnjibing-group3_05409	NODE_85_length_14056_cov_4.52687	CDS	4827	6398	+	-	Z1 domain protein
Pnjibing-group3_05410	NODE_85_length_14056_cov_4.52687	CDS	6395	6730	+	-	hypothetical protein
Pnjibing-group3_05456	NODE_878_length_1944_cov_11.1764	CDS	392	655	+	-	hypothetical protein
Pnjibing-group3_05457	NODE_878_length_1944_cov_11.1764	CDS	680	823	+	-	hypothetical protein
Pnjibing-group3_05458	NODE_878_length_1944_cov_11.1764	CDS	835	1164	+	-	hypothetical protein
Pnjibing-group3_05525	NODE_8_length_36179_cov_10.7949	CDS	8077	8973	-	-	hypothetical protein
Pnjibing-group3_05526	NODE_8_length_36179_cov_10.7949	CDS	8945	9943	-	-	hypothetical protein
Pnjibing-group3_05528	NODE_8_length_36179_cov_10.7949	CDS	10371	11906	+	-	putative type I restriction enzymeP M protein	DNA modification
Pnjibing-group3_05529	NODE_8_length_36179_cov_10.7949	CDS	11911	13437	+	-	putative type I restriction enzymeP M protein	DNA modification
Pnjibing-group3_05530	NODE_8_length_36179_cov_10.7949	CDS	13439	14569	+	-	EcoKI restriction-modification system protein HsdS	DNA modification
Pnjibing-group3_05531	NODE_8_length_36179_cov_10.7949	CDS	14577	16124	+	-	putative ATPase
Pnjibing-group3_05533	NODE_8_length_36179_cov_10.7949	CDS	17224	18333	+	-	EcoKI restriction-modification system protein HsdS	DNA modification
Pnjibing-group3_05534	NODE_8_length_36179_cov_10.7949	CDS	18358	21285	+	hsdR_12	Type I restriction enzyme EcoR124II R protein	DNA modification
Pnjibing-group3_05535	NODE_8_length_36179_cov_10.7949	CDS	21313	22818	+	-	hypothetical protein
Pnjibing-group3_05536	NODE_8_length_36179_cov_10.7949	CDS	22811	25282	+	-	hypothetical protein
Pnjibing-group3_05537	NODE_8_length_36179_cov_10.7949	CDS	25458	27575	-	-	Plasmid recombination enzyme
Pnjibing-group3_05538	NODE_8_length_36179_cov_10.7949	CDS	27858	28913	-	-	hypothetical protein
Pnjibing-group3_05539	NODE_8_length_36179_cov_10.7949	CDS	28910	30469	-	-	hypothetical protein
Pnjibing-group3_05540	NODE_8_length_36179_cov_10.7949	CDS	30462	30776	-	-	Helix-turn-helix domain protein
Pnjibing-group3_05541	NODE_8_length_36179_cov_10.7949	CDS	30951	32108	-	-	hypothetical protein
Pnjibing-group3_05542	NODE_8_length_36179_cov_10.7949	CDS	32118	32339	-	-	hypothetical protein
Pnjibing-group3_05543	NODE_8_length_36179_cov_10.7949	CDS	32354	33721	-	-	hypothetical protein
Pnjibing-group3_05544	NODE_8_length_36179_cov_10.7949	CDS	33956	35464	-	-	Site-specific recombinase XerC	DNA recombination
Pnjibing-group3_05563	NODE_910_length_1871_cov_3.24201	CDS	132	1001	-	-	hypothetical protein
Pnjibing-group3_05564	NODE_910_length_1871_cov_3.24201	CDS	991	1476	-	-	putative phage-associated protein
Pnjibing-group3_05632	NODE_94_length_13176_cov_2.72	CDS	2834	3025	+	-	hypothetical protein
Pnjibing-group3_05633	NODE_94_length_13176_cov_2.72	CDS	3110	4276	+	chuR_2	Anaerobic sulfatase-maturating enzyme
Pnjibing-group3_05634	NODE_94_length_13176_cov_2.72	CDS	4278	6110	+	ycaO_1	Ribosomal protein S12 methylthiotransferase accessory factor YcaO
Pnjibing-group3_05635	NODE_94_length_13176_cov_2.72	CDS	6125	8455	+	-	Outer membrane cobalamin receptor protein
Pnjibing-group3_05636	NODE_94_length_13176_cov_2.72	CDS	8470	10254	+	ycaO_2	Ribosomal protein S12 methylthiotransferase accessory factor YcaO
Pnjibing-group3_05665	NODE_965_length_1744_cov_7.65908	CDS	515	961	-	-	hypothetical protein
Pnjibing-group3_05666	NODE_965_length_1744_cov_7.65908	CDS	1206	1625	-	-	Eco57I restriction-modification methylase	DNA modification
Pnjibing-group3_05674	NODE_96_length_13087_cov_3.53362	CDS	2570	3862	+	-	EcoKI restriction-modification system protein HsdS	DNA modification
Pnjibing-group3_05675	NODE_96_length_13087_cov_3.53362	CDS	3786	4415	-	-	EcoKI restriction-modification system protein HsdS	DNA modification
Pnjibing-group3_05676	NODE_96_length_13087_cov_3.53362	CDS	4405	5421	-	-	Divergent AAA domain protein
Pnjibing-group3_05691	NODE_97_length_13055_cov_2.96367	CDS	166	1212	-	-	hypothetical protein
Pnjibing-group3_05692	NODE_97_length_13055_cov_2.96367	CDS	1242	2087	-	-	Restriction endonuclease NotI	DNA modification
Pnjibing-group3_05693	NODE_97_length_13055_cov_2.96367	CDS	2051	3106	-	pvuIIM	Modification methylase PvuII	DNA modification
Pnjibing-group3_05694	NODE_97_length_13055_cov_2.96367	CDS	3411	3518	+	-	hypothetical protein
Pnjibing-group3_05701	NODE_97_length_13055_cov_2.96367	CDS	8210	9187	-	-	hypothetical protein
Pnjibing-group3_05737	NODE_993_length_1679_cov_3.60962	CDS	356	1138	+	-	NYN domain protein
Pnjibing-group3_05744	NODE_99_length_12987_cov_5.51857	CDS	2069	4198	+	-	hypothetical protein
Pnjibing-group3_05748	NODE_99_length_12987_cov_5.51857	CDS	9607	10992	+	-	EcoKI restriction-modification system protein HsdS	DNA modification
Pnjibing-group3_05750	NODE_99_length_12987_cov_5.51857	CDS	11920	12411	+	-	EcoKI restriction-modification system protein HsdS	DNA modification
