# Supplementary material for: Population-Genomic Insights into Variation in Prevotella intermedia and Prevotella nigrescens Isolates and Its Association with Periodontal Disease
Source: Front Cell Infect Microbiol. 2017 Sep 21;7:409. doi: 10.3389/fcimb.2017.00409 (PMC5613308; doi:10.3389/fcimb.2017.00409)
Supplement: Supplementary file 6 [file Table6.XLSX]

## Sheet: 4_uniq_sequence
Table S6 Unique genes in Pn-health
Gene ID	Contig ID	CDS	Start	End	Strand	Gene Name	Function	Function description
Pnjiankang-group4_00022	NODE_1012_length_1520_cov_2.26767	CDS	428	823	+	ubiG	3-demethylubiquinone-9 3-methyltransferase
Pnjiankang-group4_00023	NODE_1012_length_1520_cov_2.26767	CDS	829	1212	+	-	hypothetical protein
Pnjiankang-group4_00032	NODE_1018_length_1511_cov_6.99928	CDS	266	1342	+	-	hypothetical protein
Pnjiankang-group4_00033	NODE_1019_length_1511_cov_13.4935	CDS	97	234	-	-	hypothetical protein
Pnjiankang-group4_00053	NODE_102_length_8452_cov_4.17089	CDS	1065	2540	+	-	hypothetical protein
Pnjiankang-group4_00054	NODE_102_length_8452_cov_4.17089	CDS	2631	3326	+	-	hypothetical protein
Pnjiankang-group4_00055	NODE_102_length_8452_cov_4.17089	CDS	3385	4821	+	-	Peptidase C10 family protein	Virulence factor
Pnjiankang-group4_00056	NODE_102_length_8452_cov_4.17089	CDS	5124	6281	+	cloSI	Clostripain precursor	Virulence factor
Pnjiankang-group4_00126	NODE_1061_length_1450_cov_16.973	CDS	543	656	+	-	hypothetical protein
Pnjiankang-group4_00136	NODE_106_length_8278_cov_8.50876	CDS	214	2190	-	-	Type IV secretory pathway VirB4 components
Pnjiankang-group4_00137	NODE_106_length_8278_cov_8.50876	CDS	2177	3436	-	-	hypothetical protein
Pnjiankang-group4_00138	NODE_106_length_8278_cov_8.50876	CDS	3446	4954	-	-	hypothetical protein
Pnjiankang-group4_00139	NODE_106_length_8278_cov_8.50876	CDS	4958	7108	-	-	putative type I restriction enzymeP M protein	DNA modification
Pnjiankang-group4_00153	NODE_107_length_8248_cov_4.94181	CDS	913	1116	-	-	hypothetical protein
Pnjiankang-group4_00154	NODE_107_length_8248_cov_4.94181	CDS	1151	4030	-	-	hypothetical protein
Pnjiankang-group4_00155	NODE_107_length_8248_cov_4.94181	CDS	4032	4349	-	-	hypothetical protein
Pnjiankang-group4_00164	NODE_1084_length_1433_cov_11.6819	CDS	722	880	+	-	hypothetical protein
Pnjiankang-group4_00165	NODE_1084_length_1433_cov_11.6819	CDS	831	1433	-	-	Transposase IS116/IS110/IS902 family protein
Pnjiankang-group4_00201	NODE_10_length_21544_cov_5.19627	CDS	2713	3063	+	-	hypothetical protein
Pnjiankang-group4_00202	NODE_10_length_21544_cov_5.19627	CDS	3228	3434	+	-	helix-turn-helix protein
Pnjiankang-group4_00203	NODE_10_length_21544_cov_5.19627	CDS	3459	4238	+	-	hypothetical protein
Pnjiankang-group4_00204	NODE_10_length_21544_cov_5.19627	CDS	4242	5585	+	banIM	Modification methylase BanI	DNA modification
Pnjiankang-group4_00205	NODE_10_length_21544_cov_5.19627	CDS	5582	6490	+	-	hypothetical protein
Pnjiankang-group4_00206	NODE_10_length_21544_cov_5.19627	CDS	6494	7780	+	-	hypothetical protein
Pnjiankang-group4_00207	NODE_10_length_21544_cov_5.19627	CDS	7773	9728	+	-	hypothetical protein
Pnjiankang-group4_00208	NODE_10_length_21544_cov_5.19627	CDS	9703	10638	+	-	hypothetical protein
Pnjiankang-group4_00209	NODE_10_length_21544_cov_5.19627	CDS	10665	11729	+	-	hypothetical protein
Pnjiankang-group4_00232	NODE_110_length_8189_cov_4.85502	CDS	602	1264	+	-	hypothetical protein
Pnjiankang-group4_00233	NODE_110_length_8189_cov_4.85502	CDS	1212	1835	+	xerD_1	Tyrosine recombinase XerD
Pnjiankang-group4_00234	NODE_110_length_8189_cov_4.85502	CDS	1853	2245	+	-	hypothetical protein
Pnjiankang-group4_00235	NODE_110_length_8189_cov_4.85502	CDS	2814	3419	+	-	hypothetical protein
Pnjiankang-group4_00236	NODE_110_length_8189_cov_4.85502	CDS	3557	3805	+	-	Helix-turn-helix domain protein
Pnjiankang-group4_00237	NODE_110_length_8189_cov_4.85502	CDS	3833	4699	+	yhdJ	DNA adenine methyltransferase YhdJ	DNA modification
Pnjiankang-group4_00238	NODE_110_length_8189_cov_4.85502	CDS	4704	5810	+	-	hypothetical protein
Pnjiankang-group4_00239	NODE_110_length_8189_cov_4.85502	CDS	5819	6058	+	-	hypothetical protein
Pnjiankang-group4_00240	NODE_110_length_8189_cov_4.85502	CDS	6080	7666	+	-	hypothetical protein
Pnjiankang-group4_00273	NODE_112_length_8119_cov_5.12275	CDS	5595	6524	-	-	hypothetical protein
Pnjiankang-group4_00274	NODE_112_length_8119_cov_5.12275	CDS	6756	7622	-	-	hypothetical protein
Pnjiankang-group4_00289	NODE_113_length_8108_cov_4.58055	CDS	637	1773	-	-	hypothetical protein
Pnjiankang-group4_00290	NODE_113_length_8108_cov_4.58055	CDS	1832	3667	-	-	hypothetical protein
Pnjiankang-group4_00291	NODE_113_length_8108_cov_4.58055	CDS	3674	4969	-	-	EcoKI restriction-modification system protein HsdS	DNA modification
Pnjiankang-group4_00292	NODE_113_length_8108_cov_4.58055	CDS	4962	6974	-	-	putative type I restriction enzymeP M protein	DNA modification
Pnjiankang-group4_00324	NODE_115_length_8081_cov_6.36536	CDS	2770	4563	-	-	hypothetical protein
Pnjiankang-group4_00329	NODE_1164_length_1344_cov_4.74204	CDS	413	1024	+	-	hypothetical protein
Pnjiankang-group4_00341	NODE_116_length_7933_cov_13.2824	CDS	1570	2181	+	-	pyrimidine 5'-nucleotidase
Pnjiankang-group4_00342	NODE_116_length_7933_cov_13.2824	CDS	2181	2861	+	-	hypothetical protein
Pnjiankang-group4_00343	NODE_116_length_7933_cov_13.2824	CDS	2872	3876	+	-	DNA protecting protein DprA
Pnjiankang-group4_00345	NODE_116_length_7933_cov_13.2824	CDS	4777	6840	+	-	hypothetical protein
Pnjiankang-group4_00461	NODE_1226_length_1277_cov_8.32297	CDS	435	1226	-	-	Transposase DDE domain protein
Pnjiankang-group4_00575	NODE_12_length_20821_cov_5.05748	CDS	1217	1399	+	-	hypothetical protein
Pnjiankang-group4_00642	NODE_1329_length_1203_cov_3.94649	CDS	287	853	+	-	hypothetical protein
Pnjiankang-group4_00732	NODE_13_length_20812_cov_4.04692	CDS	370	666	+	-	hypothetical protein
Pnjiankang-group4_00733	NODE_13_length_20812_cov_4.04692	CDS	930	1259	+	-	hypothetical protein
Pnjiankang-group4_00734	NODE_13_length_20812_cov_4.04692	CDS	1410	2219	+	xerD_8	Tyrosine recombinase XerD	DNA recombination
Pnjiankang-group4_00735	NODE_13_length_20812_cov_4.04692	CDS	2588	2947	+	-	Helix-turn-helix domain protein
Pnjiankang-group4_00736	NODE_13_length_20812_cov_4.04692	CDS	2949	3419	+	-	hypothetical protein
Pnjiankang-group4_00737	NODE_13_length_20812_cov_4.04692	CDS	3403	3978	+	-	DNA replication protein DnaC
Pnjiankang-group4_00738	NODE_13_length_20812_cov_4.04692	CDS	4044	4586	+	-	hypothetical protein
Pnjiankang-group4_00739	NODE_13_length_20812_cov_4.04692	CDS	4835	5197	+	-	hypothetical protein
Pnjiankang-group4_00740	NODE_13_length_20812_cov_4.04692	CDS	5202	6437	+	-	Relaxase/Mobilisation nuclease domain protein
Pnjiankang-group4_00741	NODE_13_length_20812_cov_4.04692	CDS	6450	6977	+	-	hypothetical protein
Pnjiankang-group4_00742	NODE_13_length_20812_cov_4.04692	CDS	7159	7383	+	-	hypothetical protein
Pnjiankang-group4_00743	NODE_13_length_20812_cov_4.04692	CDS	7413	8369	+	-	hypothetical protein
Pnjiankang-group4_00744	NODE_13_length_20812_cov_4.04692	CDS	8371	9387	+	-	Superfamily I DNA and RNA helicases
Pnjiankang-group4_00745	NODE_13_length_20812_cov_4.04692	CDS	9400	11625	+	-	hypothetical protein
Pnjiankang-group4_00746	NODE_13_length_20812_cov_4.04692	CDS	11612	12661	+	-	hypothetical protein
Pnjiankang-group4_00747	NODE_13_length_20812_cov_4.04692	CDS	12702	13415	+	-	hypothetical protein
Pnjiankang-group4_00748	NODE_13_length_20812_cov_4.04692	CDS	13399	14850	+	-	Divergent AAA domain protein
Pnjiankang-group4_00749	NODE_13_length_20812_cov_4.04692	CDS	14997	15290	+	-	transcriptional regulator y4mF family
Pnjiankang-group4_00750	NODE_13_length_20812_cov_4.04692	CDS	15293	16243	+	-	hypothetical protein
Pnjiankang-group4_00799	NODE_142_length_7155_cov_3.03212	CDS	2597	3559	+	-	Type I restriction modification DNA specificity domain protein	DNA modification
Pnjiankang-group4_00800	NODE_142_length_7155_cov_3.03212	CDS	3552	4229	-	-	EcoKI restriction-modification system protein HsdS	DNA modification
Pnjiankang-group4_00802	NODE_142_length_7155_cov_3.03212	CDS	4757	5926	-	-	Type I restriction enzyme specificity protein MG438	DNA modification
Pnjiankang-group4_00803	NODE_142_length_7155_cov_3.03212	CDS	5988	7043	-	-	Virulence protein
Pnjiankang-group4_00834	NODE_1456_length_1124_cov_17.2796	CDS	596	751	-	-	hypothetical protein
Pnjiankang-group4_00904	NODE_14_length_20692_cov_7.50936	CDS	5130	5897	+	-	hypothetical protein
Pnjiankang-group4_00905	NODE_14_length_20692_cov_7.50936	CDS	6117	8471	-	-	AIPR protein
Pnjiankang-group4_00906	NODE_14_length_20692_cov_7.50936	CDS	8473	9483	-	-	hypothetical protein
Pnjiankang-group4_00907	NODE_14_length_20692_cov_7.50936	CDS	9467	12247	-	-	Z1 domain protein
Pnjiankang-group4_00908	NODE_14_length_20692_cov_7.50936	CDS	12250	13722	-	-	DNA mismatch repair protein	DNA repair
Pnjiankang-group4_00909	NODE_14_length_20692_cov_7.50936	CDS	13688	14998	-	haeIIIM_1	Modification methylase HaeIII	DNA modification
Pnjiankang-group4_00920	NODE_1506_length_1099_cov_2.66735	CDS	8	1087	+	fba	Fructose-bisphosphate aldolase
Pnjiankang-group4_00925	NODE_150_length_7015_cov_5.00247	CDS	948	2402	+	-	FOG: Transposase
Pnjiankang-group4_00926	NODE_150_length_7015_cov_5.00247	CDS	2496	2717	-	lagD_2	Lactococcin-G-processing and transport ATP-binding protein LagD
Pnjiankang-group4_00927	NODE_150_length_7015_cov_5.00247	CDS	2727	4238	-	-	hypothetical protein
Pnjiankang-group4_00928	NODE_150_length_7015_cov_5.00247	CDS	4235	5527	-	-	hypothetical protein
Pnjiankang-group4_00929	NODE_150_length_7015_cov_5.00247	CDS	5527	6885	-	-	anaerobic sulfatase-maturase
Pnjiankang-group4_00991	NODE_155_length_6780_cov_5.71956	CDS	1576	2559	-	-	hypothetical protein
Pnjiankang-group4_00992	NODE_155_length_6780_cov_5.71956	CDS	2769	3857	-	-	hypothetical protein
Pnjiankang-group4_00993	NODE_155_length_6780_cov_5.71956	CDS	3945	5459	-	-	putative methylase
Pnjiankang-group4_01001	NODE_1569_length_1074_cov_2.09948	CDS	25	1071	+	adh	Alcohol dehydrogenase
Pnjiankang-group4_01040	NODE_15_length_20685_cov_3.37343	CDS	3930	4172	+	-	hypothetical protein
Pnjiankang-group4_01056	NODE_15_length_20685_cov_3.37343	CDS	16226	16366	+	-	hypothetical protein
Pnjiankang-group4_01098	NODE_162_length_6628_cov_3.60624	CDS	376	1782	-	-	recombination protein F	DNA recombination
Pnjiankang-group4_01099	NODE_162_length_6628_cov_3.60624	CDS	1769	3400	-	-	hypothetical protein
Pnjiankang-group4_01180	NODE_167_length_6435_cov_5.97973	CDS	3148	3594	-	-	hypothetical protein
Pnjiankang-group4_01200	NODE_169_length_6416_cov_6.53867	CDS	1066	1344	+	-	hypothetical protein
Pnjiankang-group4_01201	NODE_169_length_6416_cov_6.53867	CDS	1453	1944	-	-	hypothetical protein
Pnjiankang-group4_01202	NODE_169_length_6416_cov_6.53867	CDS	1948	3039	-	-	DNA internalization-related competence protein ComEC/Rec2
Pnjiankang-group4_01203	NODE_169_length_6416_cov_6.53867	CDS	3302	3481	+	-	hypothetical protein
Pnjiankang-group4_01204	NODE_169_length_6416_cov_6.53867	CDS	3459	3956	+	-	putative DNA-binding protein
Pnjiankang-group4_01226	NODE_170_length_6405_cov_9.16529	CDS	1073	3139	+	-	putative ATP-binding protein involved in virulence
Pnjiankang-group4_01227	NODE_170_length_6405_cov_9.16529	CDS	3141	4136	+	-	hypothetical protein
Pnjiankang-group4_01263	NODE_173_length_6312_cov_4.10108	CDS	389	652	-	-	hypothetical protein
Pnjiankang-group4_01264	NODE_173_length_6312_cov_4.10108	CDS	806	949	-	-	hypothetical protein
Pnjiankang-group4_01265	NODE_173_length_6312_cov_4.10108	CDS	1037	1474	-	-	hypothetical protein
Pnjiankang-group4_01267	NODE_173_length_6312_cov_4.10108	CDS	4203	4652	-	-	hypothetical protein
Pnjiankang-group4_01268	NODE_173_length_6312_cov_4.10108	CDS	4715	5155	-	-	hypothetical protein
Pnjiankang-group4_01269	NODE_173_length_6312_cov_4.10108	CDS	5158	5946	-	-	hypothetical protein
Pnjiankang-group4_01293	NODE_175_length_6253_cov_4.77176	CDS	4633	5700	-	-	Acyltransferase family protein
Pnjiankang-group4_01309	NODE_1772_length_990_cov_5.45695	CDS	43	726	+	wapA_5	Cell wall-associated polypeptide CWBP200
Pnjiankang-group4_01396	NODE_182_length_6109_cov_5.78514	CDS	3993	5786	+	-	hypothetical protein
Pnjiankang-group4_01423	NODE_1857_length_958_cov_4.45173	CDS	372	686	+	-	hypothetical protein
Pnjiankang-group4_01465	NODE_188_length_6019_cov_4.72712	CDS	3893	5308	-	-	hypothetical protein
Pnjiankang-group4_01553	NODE_193_length_5884_cov_10.7225	CDS	4507	4836	+	-	hypothetical protein
Pnjiankang-group4_01724	NODE_201_length_5785_cov_4.74656	CDS	1336	1680	+	-	hypothetical protein
Pnjiankang-group4_01725	NODE_201_length_5785_cov_4.74656	CDS	1661	1930	+	-	hypothetical protein
Pnjiankang-group4_01726	NODE_201_length_5785_cov_4.74656	CDS	1950	5666	+	-	hypothetical protein
Pnjiankang-group4_01746	NODE_203_length_5768_cov_4.36484	CDS	1189	1854	-	-	hypothetical protein
Pnjiankang-group4_01747	NODE_203_length_5768_cov_4.36484	CDS	1851	2714	-	-	hypothetical protein
Pnjiankang-group4_01766	NODE_205_length_5708_cov_6.236	CDS	1222	2397	+	-	TIR domain protein
Pnjiankang-group4_01767	NODE_205_length_5708_cov_6.236	CDS	2376	2972	+	-	hypothetical protein
Pnjiankang-group4_01768	NODE_205_length_5708_cov_6.236	CDS	2979	3440	+	-	hypothetical protein
Pnjiankang-group4_01769	NODE_205_length_5708_cov_6.236	CDS	3444	4130	+	-	hypothetical protein
Pnjiankang-group4_01770	NODE_205_length_5708_cov_6.236	CDS	4133	4714	+	-	hypothetical protein
Pnjiankang-group4_01775	NODE_2065_length_896_cov_7.65637	CDS	127	276	+	-	hypothetical protein
Pnjiankang-group4_01838	NODE_211_length_5547_cov_5.73268	CDS	808	4188	+	-	hypothetical protein
Pnjiankang-group4_01839	NODE_211_length_5547_cov_5.73268	CDS	4200	4397	+	-	hypothetical protein
Pnjiankang-group4_01887	NODE_216_length_5465_cov_5.61672	CDS	688	852	-	-	hypothetical protein
Pnjiankang-group4_01888	NODE_216_length_5465_cov_5.61672	CDS	1133	1339	+	-	hypothetical protein
Pnjiankang-group4_01889	NODE_216_length_5465_cov_5.61672	CDS	1763	1981	+	-	hypothetical protein
Pnjiankang-group4_01890	NODE_216_length_5465_cov_5.61672	CDS	2198	2872	+	-	hypothetical protein
Pnjiankang-group4_01891	NODE_216_length_5465_cov_5.61672	CDS	2872	3354	+	-	hypothetical protein
Pnjiankang-group4_01892	NODE_216_length_5465_cov_5.61672	CDS	3336	4088	+	-	hypothetical protein
Pnjiankang-group4_01893	NODE_216_length_5465_cov_5.61672	CDS	4103	4468	+	-	hypothetical protein
Pnjiankang-group4_01894	NODE_216_length_5465_cov_5.61672	CDS	4623	4835	+	-	hypothetical protein
Pnjiankang-group4_01895	NODE_216_length_5465_cov_5.61672	CDS	4778	5137	+	-	hypothetical protein
Pnjiankang-group4_01898	NODE_2171_length_868_cov_12.0627	CDS	512	613	-	-	hypothetical protein
Pnjiankang-group4_01929	NODE_21_length_17311_cov_5.79672	CDS	2276	2497	-	-	hypothetical protein
Pnjiankang-group4_01930	NODE_21_length_17311_cov_5.79672	CDS	2532	3314	-	-	Acyltransferase family protein
Pnjiankang-group4_01937	NODE_21_length_17311_cov_5.79672	CDS	9185	9628	-	-	hypothetical protein
Pnjiankang-group4_01938	NODE_21_length_17311_cov_5.79672	CDS	9586	9849	-	-	hypothetical protein
Pnjiankang-group4_01939	NODE_21_length_17311_cov_5.79672	CDS	9873	10640	-	wbbL_2	N-acetylglucosaminyl-diphospho-decaprenol L-rhamnosyltransferase
Pnjiankang-group4_01940	NODE_21_length_17311_cov_5.79672	CDS	10687	11943	-	-	Polysaccharide biosynthesis protein	Virulence factor
Pnjiankang-group4_01941	NODE_21_length_17311_cov_5.79672	CDS	11943	12842	-	-	hypothetical protein
Pnjiankang-group4_01942	NODE_21_length_17311_cov_5.79672	CDS	12869	13552	-	neuA	N-acylneuraminate cytidylyltransferase	Capsule biogenesis
Pnjiankang-group4_01943	NODE_21_length_17311_cov_5.79672	CDS	13563	14717	-	neuC	Polysialic acid biosynthesis protein P7
Pnjiankang-group4_01944	NODE_21_length_17311_cov_5.79672	CDS	14728	15741	-	spsE	Spore coat polysaccharide biosynthesis protein SpsE
Pnjiankang-group4_01945	NODE_21_length_17311_cov_5.79672	CDS	15744	16382	-	epsM	Putative acetyltransferase EpsM
Pnjiankang-group4_01966	NODE_222_length_5385_cov_4.94778	CDS	1178	2281	+	-	tail protein
Pnjiankang-group4_01967	NODE_222_length_5385_cov_4.94778	CDS	2269	3042	+	-	Rhs element Vgr protein
Pnjiankang-group4_01968	NODE_222_length_5385_cov_4.94778	CDS	3052	4590	+	-	hypothetical protein
Pnjiankang-group4_01969	NODE_222_length_5385_cov_4.94778	CDS	4599	5042	+	-	hypothetical protein
Pnjiankang-group4_01970	NODE_222_length_5385_cov_4.94778	CDS	5035	5283	+	-	Tetratricopeptide repeat
Pnjiankang-group4_01984	NODE_224_length_5355_cov_8.04832	CDS	20	439	+	-	hypothetical protein
Pnjiankang-group4_02050	NODE_22_length_17001_cov_9.23303	CDS	108	2273	-	-	hypothetical protein
Pnjiankang-group4_02051	NODE_22_length_17001_cov_9.23303	CDS	2339	3121	-	-	hypothetical protein
Pnjiankang-group4_02052	NODE_22_length_17001_cov_9.23303	CDS	3167	3700	-	-	hypothetical protein
Pnjiankang-group4_02053	NODE_22_length_17001_cov_9.23303	CDS	3697	4419	-	-	alcohol ABC transporter permease protein
Pnjiankang-group4_02054	NODE_22_length_17001_cov_9.23303	CDS	4567	5103	-	-	molybdenum cofactor biosynthesis protein A
Pnjiankang-group4_02055	NODE_22_length_17001_cov_9.23303	CDS	5201	5389	-	-	hypothetical protein
Pnjiankang-group4_02056	NODE_22_length_17001_cov_9.23303	CDS	5527	7971	-	-	hypothetical protein
Pnjiankang-group4_02059	NODE_22_length_17001_cov_9.23303	CDS	10838	12241	-	-	hypothetical protein
Pnjiankang-group4_02060	NODE_22_length_17001_cov_9.23303	CDS	12306	14000	-	-	MAC/Perforin domain protein
Pnjiankang-group4_02061	NODE_22_length_17001_cov_9.23303	CDS	14031	15371	-	-	hypothetical protein
Pnjiankang-group4_02236	NODE_245_length_5016_cov_3.92363	CDS	2491	2673	+	-	hypothetical protein
Pnjiankang-group4_02237	NODE_245_length_5016_cov_3.92363	CDS	2661	2894	+	-	SnoaL-like domain protein
Pnjiankang-group4_02295	NODE_24_length_16606_cov_4.98102	CDS	11249	13432	+	-	recombination protein F	DNA recombination
Pnjiankang-group4_02296	NODE_24_length_16606_cov_4.98102	CDS	13436	15277	+	-	exonuclease V subunit beta
Pnjiankang-group4_02307	NODE_251_length_4894_cov_15.1026	CDS	1645	3036	+	-	hypothetical protein
Pnjiankang-group4_02308	NODE_251_length_4894_cov_15.1026	CDS	2979	3605	+	-	putative ATP-binding protein involved in virulence
Pnjiankang-group4_02309	NODE_251_length_4894_cov_15.1026	CDS	3602	4582	+	-	HNH endonuclease
Pnjiankang-group4_02414	NODE_2627_length_770_cov_6.63748	CDS	319	519	-	-	hypothetical protein
Pnjiankang-group4_02425	NODE_2641_length_767_cov_9.90123	CDS	98	721	-	-	hypothetical protein
Pnjiankang-group4_02433	NODE_264_length_4771_cov_5.53934	CDS	1281	1400	+	-	hypothetical protein
Pnjiankang-group4_02434	NODE_264_length_4771_cov_5.53934	CDS	1627	2541	-	-	hypothetical protein
Pnjiankang-group4_02435	NODE_264_length_4771_cov_5.53934	CDS	2531	4147	-	-	hypothetical protein
Pnjiankang-group4_02485	NODE_26_length_16126_cov_5.05966	CDS	3818	8128	+	rpsA_2	30S ribosomal protein S1
Pnjiankang-group4_02486	NODE_26_length_16126_cov_5.05966	CDS	8118	13502	+	-	hypothetical protein
Pnjiankang-group4_02487	NODE_26_length_16126_cov_5.05966	CDS	13499	14194	+	-	Macro domain protein
Pnjiankang-group4_02494	NODE_270_length_4677_cov_5.62242	CDS	198	1301	-	-	hypothetical protein
Pnjiankang-group4_02495	NODE_270_length_4677_cov_5.62242	CDS	1305	2750	-	-	hypothetical protein
Pnjiankang-group4_02546	NODE_277_length_4575_cov_5.38824	CDS	1275	1622	-	-	hypothetical protein
Pnjiankang-group4_02567	NODE_280_length_4540_cov_2.57792	CDS	2048	2368	+	-	Tellurite resistance protein TerB
Pnjiankang-group4_02568	NODE_280_length_4540_cov_2.57792	CDS	2371	2790	+	-	hypothetical protein
Pnjiankang-group4_02569	NODE_280_length_4540_cov_2.57792	CDS	2856	4118	-	-	hypothetical protein
Pnjiankang-group4_02631	NODE_2889_length_725_cov_5.19472	CDS	117	530	+	-	Transposase DDE domain protein
Pnjiankang-group4_02633	NODE_288_length_4441_cov_5.41994	CDS	709	942	+	-	hypothetical protein
Pnjiankang-group4_02636	NODE_288_length_4441_cov_5.41994	CDS	2022	2201	-	-	hypothetical protein
Pnjiankang-group4_02637	NODE_288_length_4441_cov_5.41994	CDS	2206	3678	-	-	hypothetical protein
Pnjiankang-group4_02657	NODE_28_length_15531_cov_4.43161	CDS	10315	11070	+	-	Septum formation inhibitor-activating ATPase
Pnjiankang-group4_02675	NODE_291_length_4384_cov_4.85721	CDS	304	615	+	-	hypothetical protein
Pnjiankang-group4_02676	NODE_291_length_4384_cov_4.85721	CDS	602	1015	+	-	hypothetical protein
Pnjiankang-group4_02678	NODE_291_length_4384_cov_4.85721	CDS	3495	4037	+	-	hypothetical protein
Pnjiankang-group4_02720	NODE_298_length_4285_cov_41.3956	CDS	91	300	-	-	hypothetical protein
Pnjiankang-group4_02753	NODE_2_length_54254_cov_5.69779	CDS	302	613	-	-	hypothetical protein
Pnjiankang-group4_02754	NODE_2_length_54254_cov_5.69779	CDS	615	1397	-	-	hypothetical protein
Pnjiankang-group4_02755	NODE_2_length_54254_cov_5.69779	CDS	1850	2347	-	-	hypothetical protein
Pnjiankang-group4_02756	NODE_2_length_54254_cov_5.69779	CDS	2842	3159	+	-	hypothetical protein
Pnjiankang-group4_02757	NODE_2_length_54254_cov_5.69779	CDS	3168	3287	+	-	hypothetical protein
Pnjiankang-group4_02758	NODE_2_length_54254_cov_5.69779	CDS	3291	3422	+	-	hypothetical protein
Pnjiankang-group4_02759	NODE_2_length_54254_cov_5.69779	CDS	3717	3944	+	-	hypothetical protein
Pnjiankang-group4_02760	NODE_2_length_54254_cov_5.69779	CDS	3946	4254	+	-	hypothetical protein
Pnjiankang-group4_02761	NODE_2_length_54254_cov_5.69779	CDS	4251	5186	+	-	phage nucleotide-binding protein
Pnjiankang-group4_02762	NODE_2_length_54254_cov_5.69779	CDS	5167	5994	+	-	hypothetical protein
Pnjiankang-group4_02763	NODE_2_length_54254_cov_5.69779	CDS	5994	6434	+	-	hypothetical protein
Pnjiankang-group4_02764	NODE_2_length_54254_cov_5.69779	CDS	6434	6871	+	-	hypothetical protein
Pnjiankang-group4_02767	NODE_2_length_54254_cov_5.69779	CDS	8318	8845	+	-	hypothetical protein
Pnjiankang-group4_02768	NODE_2_length_54254_cov_5.69779	CDS	8845	9300	+	-	Bacteriophage Lambda NinG protein
Pnjiankang-group4_02769	NODE_2_length_54254_cov_5.69779	CDS	9297	9467	+	-	hypothetical protein
Pnjiankang-group4_02770	NODE_2_length_54254_cov_5.69779	CDS	9473	11677	+	-	UvsW helicase
Pnjiankang-group4_02771	NODE_2_length_54254_cov_5.69779	CDS	11674	11877	+	-	hypothetical protein
Pnjiankang-group4_02772	NODE_2_length_54254_cov_5.69779	CDS	11884	12141	+	-	hypothetical protein
Pnjiankang-group4_02773	NODE_2_length_54254_cov_5.69779	CDS	12138	12716	+	-	hypothetical protein
Pnjiankang-group4_02774	NODE_2_length_54254_cov_5.69779	CDS	12717	13301	+	-	DNA replication protein DnaC
Pnjiankang-group4_02776	NODE_2_length_54254_cov_5.69779	CDS	13661	14038	+	-	hypothetical protein
Pnjiankang-group4_02777	NODE_2_length_54254_cov_5.69779	CDS	14035	14319	+	-	hypothetical protein
Pnjiankang-group4_02782	NODE_2_length_54254_cov_5.69779	CDS	15834	16121	+	-	hypothetical protein
Pnjiankang-group4_02783	NODE_2_length_54254_cov_5.69779	CDS	16248	16493	+	-	hypothetical protein
Pnjiankang-group4_02784	NODE_2_length_54254_cov_5.69779	CDS	16553	17059	+	-	hypothetical protein
Pnjiankang-group4_02786	NODE_2_length_54254_cov_5.69779	CDS	17492	17974	+	-	hypothetical protein
Pnjiankang-group4_02788	NODE_2_length_54254_cov_5.69779	CDS	18157	18708	+	-	hypothetical protein
Pnjiankang-group4_02790	NODE_2_length_54254_cov_5.69779	CDS	18894	19103	+	-	hypothetical protein
Pnjiankang-group4_02791	NODE_2_length_54254_cov_5.69779	CDS	19075	19308	+	-	hypothetical protein
Pnjiankang-group4_02792	NODE_2_length_54254_cov_5.69779	CDS	19535	19882	-	-	hypothetical protein
Pnjiankang-group4_02793	NODE_2_length_54254_cov_5.69779	CDS	19885	20409	-	-	putative phage-associated protein
Pnjiankang-group4_02794	NODE_2_length_54254_cov_5.69779	CDS	20484	21116	-	-	hypothetical protein
Pnjiankang-group4_02796	NODE_2_length_54254_cov_5.69779	CDS	21579	21836	-	-	hypothetical protein
Pnjiankang-group4_02797	NODE_2_length_54254_cov_5.69779	CDS	21900	22169	-	-	hypothetical protein
Pnjiankang-group4_02803	NODE_2_length_54254_cov_5.69779	CDS	25807	26454	-	-	hypothetical protein
Pnjiankang-group4_02804	NODE_2_length_54254_cov_5.69779	CDS	26456	26980	-	-	hypothetical protein
Pnjiankang-group4_02805	NODE_2_length_54254_cov_5.69779	CDS	26986	30204	-	-	hypothetical protein
Pnjiankang-group4_02806	NODE_2_length_54254_cov_5.69779	CDS	30306	30620	-	-	hypothetical protein
Pnjiankang-group4_02807	NODE_2_length_54254_cov_5.69779	CDS	30660	31106	-	-	hypothetical protein
Pnjiankang-group4_02808	NODE_2_length_54254_cov_5.69779	CDS	31110	31436	-	-	hypothetical protein
Pnjiankang-group4_02809	NODE_2_length_54254_cov_5.69779	CDS	31689	31949	+	-	putative transcriptional regulator
Pnjiankang-group4_02810	NODE_2_length_54254_cov_5.69779	CDS	31942	32565	+	-	hypothetical protein
Pnjiankang-group4_02811	NODE_2_length_54254_cov_5.69779	CDS	32598	32801	+	-	hypothetical protein
Pnjiankang-group4_02812	NODE_2_length_54254_cov_5.69779	CDS	32874	33641	+	-	putative phage-encoded protein
Pnjiankang-group4_02813	NODE_2_length_54254_cov_5.69779	CDS	33669	34085	-	-	hypothetical protein
Pnjiankang-group4_02814	NODE_2_length_54254_cov_5.69779	CDS	34088	39055	-	-	tape measure domain protein
Pnjiankang-group4_02815	NODE_2_length_54254_cov_5.69779	CDS	39252	39638	-	-	hypothetical protein
Pnjiankang-group4_02816	NODE_2_length_54254_cov_5.69779	CDS	39708	40238	-	-	hypothetical protein
Pnjiankang-group4_02817	NODE_2_length_54254_cov_5.69779	CDS	40241	40633	-	-	hypothetical protein
Pnjiankang-group4_02818	NODE_2_length_54254_cov_5.69779	CDS	40639	40944	-	-	hypothetical protein
Pnjiankang-group4_02819	NODE_2_length_54254_cov_5.69779	CDS	40946	41242	-	-	hypothetical protein
Pnjiankang-group4_02820	NODE_2_length_54254_cov_5.69779	CDS	41233	41556	-	-	hypothetical protein
Pnjiankang-group4_02821	NODE_2_length_54254_cov_5.69779	CDS	41553	41870	-	-	hypothetical protein
Pnjiankang-group4_02822	NODE_2_length_54254_cov_5.69779	CDS	41867	42976	-	-	hypothetical protein
Pnjiankang-group4_02823	NODE_2_length_54254_cov_5.69779	CDS	42992	43576	-	-	Head fiber protein
Pnjiankang-group4_02824	NODE_2_length_54254_cov_5.69779	CDS	43580	44236	-	-	hypothetical protein
Pnjiankang-group4_02825	NODE_2_length_54254_cov_5.69779	CDS	44418	45914	-	-	phage portal protein SPP1 family
Pnjiankang-group4_02826	NODE_2_length_54254_cov_5.69779	CDS	45928	47220	-	-	phage terminase large subunit PBSX family
Pnjiankang-group4_02827	NODE_2_length_54254_cov_5.69779	CDS	47213	47776	-	-	hypothetical protein
Pnjiankang-group4_02828	NODE_2_length_54254_cov_5.69779	CDS	47788	48138	-	-	hypothetical protein
Pnjiankang-group4_02829	NODE_2_length_54254_cov_5.69779	CDS	48147	48374	-	-	hypothetical protein
Pnjiankang-group4_02830	NODE_2_length_54254_cov_5.69779	CDS	48377	49120	-	-	hypothetical protein
Pnjiankang-group4_02831	NODE_2_length_54254_cov_5.69779	CDS	49141	49329	-	-	hypothetical protein
Pnjiankang-group4_02832	NODE_2_length_54254_cov_5.69779	CDS	49335	50015	-	-	PUA domain (predicted RNA-binding domain)
Pnjiankang-group4_02833	NODE_2_length_54254_cov_5.69779	CDS	50199	50600	-	-	hypothetical protein
Pnjiankang-group4_02834	NODE_2_length_54254_cov_5.69779	CDS	50673	51047	-	-	hypothetical protein
Pnjiankang-group4_02835	NODE_2_length_54254_cov_5.69779	CDS	51273	51491	+	-	hypothetical protein
Pnjiankang-group4_02836	NODE_2_length_54254_cov_5.69779	CDS	51530	51904	+	-	hypothetical protein
Pnjiankang-group4_02837	NODE_2_length_54254_cov_5.69779	CDS	51908	52093	+	-	hypothetical protein
Pnjiankang-group4_02838	NODE_2_length_54254_cov_5.69779	CDS	52085	52486	-	-	hypothetical protein
Pnjiankang-group4_02839	NODE_2_length_54254_cov_5.69779	CDS	52798	53997	-	-	hypothetical protein
Pnjiankang-group4_02842	NODE_300_length_4214_cov_16.2188	CDS	416	769	-	-	GLPGLI family protein
Pnjiankang-group4_02843	NODE_300_length_4214_cov_16.2188	CDS	754	1296	-	-	hypothetical protein
Pnjiankang-group4_02887	NODE_306_length_4170_cov_5.46556	CDS	204	935	+	-	hypothetical protein
Pnjiankang-group4_02888	NODE_306_length_4170_cov_5.46556	CDS	1002	1319	+	-	anaerobic benzoate catabolism transcriptional regulator
Pnjiankang-group4_02889	NODE_306_length_4170_cov_5.46556	CDS	1323	2597	+	-	putative DNA-binding transcriptional regulator
Pnjiankang-group4_02890	NODE_306_length_4170_cov_5.46556	CDS	2551	2721	+	-	hypothetical protein
Pnjiankang-group4_02954	NODE_314_length_4035_cov_5.72983	CDS	455	1816	+	-	hypothetical protein
Pnjiankang-group4_02955	NODE_314_length_4035_cov_5.72983	CDS	1844	3067	+	-	hypothetical protein
Pnjiankang-group4_02956	NODE_314_length_4035_cov_5.72983	CDS	3057	3803	+	-	hypothetical protein
Pnjiankang-group4_02965	NODE_315_length_4035_cov_8.7357	CDS	3079	3372	-	-	hypothetical protein
Pnjiankang-group4_03071	NODE_32_length_14799_cov_11.6893	CDS	1482	1622	-	-	hypothetical protein
Pnjiankang-group4_03072	NODE_32_length_14799_cov_11.6893	CDS	1716	2981	+	haeIIIM_2	Modification methylase HaeIII	DNA modification
Pnjiankang-group4_03073	NODE_32_length_14799_cov_11.6893	CDS	2978	3490	+	-	hypothetical protein
Pnjiankang-group4_03074	NODE_32_length_14799_cov_11.6893	CDS	3497	4963	+	-	DNA mismatch repair protein	DNA repair
Pnjiankang-group4_03075	NODE_32_length_14799_cov_11.6893	CDS	4964	7765	+	-	Z1 domain protein
Pnjiankang-group4_03076	NODE_32_length_14799_cov_11.6893	CDS	7755	8762	+	-	hypothetical protein
Pnjiankang-group4_03077	NODE_32_length_14799_cov_11.6893	CDS	8759	11122	+	-	AIPR protein
Pnjiankang-group4_03078	NODE_32_length_14799_cov_11.6893	CDS	11129	11827	+	-	hypothetical protein
Pnjiankang-group4_03079	NODE_32_length_14799_cov_11.6893	CDS	11873	12370	-	vsr_2	Very short patch repair protein	DNA repair
Pnjiankang-group4_03208	NODE_3485_length_646_cov_9.31879	CDS	164	259	+	-	hypothetical protein
Pnjiankang-group4_03216	NODE_349_length_3826_cov_4.15997	CDS	619	1905	+	-	MORN repeat variant
Pnjiankang-group4_03217	NODE_349_length_3826_cov_4.15997	CDS	1887	2123	+	-	hypothetical protein
Pnjiankang-group4_03264	NODE_3556_length_637_cov_7.84942	CDS	380	496	-	-	hypothetical protein
Pnjiankang-group4_03273	NODE_356_length_3734_cov_3.86639	CDS	506	1372	+	-	hypothetical protein
Pnjiankang-group4_03274	NODE_356_length_3734_cov_3.86639	CDS	1356	1481	+	-	hypothetical protein
Pnjiankang-group4_03281	NODE_3573_length_634_cov_11.066	CDS	111	512	-	-	hypothetical protein
Pnjiankang-group4_03435	NODE_378_length_3565_cov_5.49855	CDS	1446	1889	+	-	hypothetical protein
Pnjiankang-group4_03436	NODE_378_length_3565_cov_5.49855	CDS	1886	3139	+	-	hypothetical protein
Pnjiankang-group4_03446	NODE_37_length_14381_cov_3.91207	CDS	2432	3397	+	-	hypothetical protein
Pnjiankang-group4_03447	NODE_37_length_14381_cov_3.91207	CDS	3415	4410	+	strE	dTDP-glucose 4%2C6-dehydratase
Pnjiankang-group4_03452	NODE_37_length_14381_cov_3.91207	CDS	9290	10318	+	-	Acyltransferase family protein
Pnjiankang-group4_03516	NODE_38_length_14326_cov_10.5978	CDS	4789	6636	+	-	hypothetical protein
Pnjiankang-group4_03544	NODE_393_length_3436_cov_4.79831	CDS	2134	2751	+	-	Type I restriction modification DNA specificity domain protein	DNA modification
Pnjiankang-group4_03569	NODE_399_length_3411_cov_3.72418	CDS	689	889	+	-	hypothetical protein
Pnjiankang-group4_03570	NODE_399_length_3411_cov_3.72418	CDS	1186	1896	+	-	hypothetical protein
Pnjiankang-group4_03594	NODE_4016_length_591_cov_9.29661	CDS	300	503	-	-	hypothetical protein
Pnjiankang-group4_03600	NODE_401_length_3384_cov_6.30628	CDS	2712	2834	+	-	hypothetical protein
Pnjiankang-group4_03601	NODE_401_length_3384_cov_6.30628	CDS	2868	3074	+	-	hypothetical protein
Pnjiankang-group4_03684	NODE_417_length_3289_cov_6.80789	CDS	562	780	+	-	hypothetical protein
Pnjiankang-group4_03685	NODE_417_length_3289_cov_6.80789	CDS	882	2837	+	-	hypothetical protein
Pnjiankang-group4_03713	NODE_420_length_3275_cov_5.31147	CDS	205	1332	+	-	hypothetical protein
Pnjiankang-group4_03714	NODE_420_length_3275_cov_5.31147	CDS	1598	2884	+	-	Transposase DDE domain protein
Pnjiankang-group4_03809	NODE_438_length_3148_cov_5.32255	CDS	2090	2473	+	-	Type I restriction modification DNA specificity domain protein	DNA modification
Pnjiankang-group4_03810	NODE_438_length_3148_cov_5.32255	CDS	2412	3107	-	-	EcoKI restriction-modification system protein HsdS	DNA modification
Pnjiankang-group4_03821	NODE_441_length_3133_cov_5.13072	CDS	179	703	-	-	hypothetical protein
Pnjiankang-group4_03822	NODE_441_length_3133_cov_5.13072	CDS	929	1081	-	-	hypothetical protein
Pnjiankang-group4_03823	NODE_441_length_3133_cov_5.13072	CDS	1062	1802	-	-	hypothetical protein
Pnjiankang-group4_03906	NODE_455_length_3076_cov_7.33243	CDS	230	1675	+	-	FOG: Transposase
Pnjiankang-group4_03929	NODE_45_length_13408_cov_11.829	CDS	5072	5551	-	-	hypothetical protein
Pnjiankang-group4_03930	NODE_45_length_13408_cov_11.829	CDS	6039	6590	+	-	hypothetical protein
Pnjiankang-group4_03931	NODE_45_length_13408_cov_11.829	CDS	6580	6681	+	-	hypothetical protein
Pnjiankang-group4_03933	NODE_45_length_13408_cov_11.829	CDS	8611	11364	+	-	putative DNA helicase
Pnjiankang-group4_03935	NODE_45_length_13408_cov_11.829	CDS	12947	13108	-	-	hypothetical protein
Pnjiankang-group4_03991	NODE_46_length_13043_cov_6.631	CDS	1775	4084	-	-	hypothetical protein
Pnjiankang-group4_03992	NODE_46_length_13043_cov_6.631	CDS	4436	6787	-	-	hypothetical protein
Pnjiankang-group4_03993	NODE_46_length_13043_cov_6.631	CDS	6778	6915	-	-	hypothetical protein
Pnjiankang-group4_03994	NODE_46_length_13043_cov_6.631	CDS	7116	7283	-	-	hypothetical protein
Pnjiankang-group4_04037	NODE_479_length_2965_cov_6.73366	CDS	1628	2185	+	-	hypothetical protein
Pnjiankang-group4_04053	NODE_480_length_2963_cov_5.50492	CDS	268	1887	-	-	hypothetical protein
Pnjiankang-group4_04054	NODE_480_length_2963_cov_5.50492	CDS	1938	2132	-	-	hypothetical protein
Pnjiankang-group4_04055	NODE_480_length_2963_cov_5.50492	CDS	2361	2546	-	-	hypothetical protein
Pnjiankang-group4_04094	NODE_48_length_12958_cov_7.38103	CDS	460	666	+	-	hypothetical protein
Pnjiankang-group4_04100	NODE_48_length_12958_cov_7.38103	CDS	4757	4918	+	-	hypothetical protein
Pnjiankang-group4_04101	NODE_48_length_12958_cov_7.38103	CDS	4929	5123	+	-	hypothetical protein
Pnjiankang-group4_04102	NODE_48_length_12958_cov_7.38103	CDS	5356	8007	+	-	hypothetical protein
Pnjiankang-group4_04166	NODE_4_length_40614_cov_4.12352	CDS	11056	12321	-	-	phage head morphogenesis protein SPP1 gp7 family
Pnjiankang-group4_04169	NODE_4_length_40614_cov_4.12352	CDS	14205	14447	-	-	hypothetical protein
Pnjiankang-group4_04238	NODE_514_length_2792_cov_14.7276	CDS	250	468	-	-	hypothetical protein
Pnjiankang-group4_04240	NODE_514_length_2792_cov_14.7276	CDS	1430	1720	-	-	hypothetical protein
Pnjiankang-group4_04250	NODE_518_length_2768_cov_4.09249	CDS	1386	1853	+	-	hypothetical protein
Pnjiankang-group4_04296	NODE_52_length_12002_cov_11.294	CDS	2035	2769	+	dpnA_2	Modification methylase DpnIIB	DNA modification
Pnjiankang-group4_04297	NODE_52_length_12002_cov_11.294	CDS	2770	3819	+	haeIIIM_3	Modification methylase HaeIII	DNA modification
Pnjiankang-group4_04298	NODE_52_length_12002_cov_11.294	CDS	3816	5753	+	ydiS	Type-2 restriction enzyme BsuMI component YdiS	DNA modification
Pnjiankang-group4_04299	NODE_52_length_12002_cov_11.294	CDS	5750	7918	+	-	LlaJI restriction endonuclease	DNA modification
Pnjiankang-group4_04330	NODE_53_length_11940_cov_4.87319	CDS	2202	4325	-	-	reverse gyrase
Pnjiankang-group4_04331	NODE_53_length_11940_cov_4.87319	CDS	4309	5250	-	-	hypothetical protein
Pnjiankang-group4_04361	NODE_54_length_11801_cov_5.6605	CDS	1085	1204	-	-	hypothetical protein
Pnjiankang-group4_04396	NODE_558_length_2581_cov_9.83144	CDS	718	1065	-	-	hypothetical protein
Pnjiankang-group4_04398	NODE_558_length_2581_cov_9.83144	CDS	1910	2344	-	-	hypothetical protein
Pnjiankang-group4_04449	NODE_578_length_2507_cov_15.6252	CDS	626	1207	-	-	hypothetical protein
Pnjiankang-group4_04478	NODE_58_length_10924_cov_7.14882	CDS	574	3879	-	-	hypothetical protein
Pnjiankang-group4_04560	NODE_604_length_2388_cov_22.0899	CDS	260	1303	-	-	hypothetical protein
Pnjiankang-group4_04561	NODE_604_length_2388_cov_22.0899	CDS	1339	2367	-	-	Putative virion core protein (lumpy skin disease virus)
Pnjiankang-group4_04605	NODE_61_length_10444_cov_3.87682	CDS	5255	8002	-	-	putative ATPase
Pnjiankang-group4_04692	NODE_64_length_10348_cov_5.33952	CDS	1315	1491	+	-	hypothetical protein
Pnjiankang-group4_04693	NODE_64_length_10348_cov_5.33952	CDS	1637	2410	+	-	GLPGLI family protein
Pnjiankang-group4_04694	NODE_64_length_10348_cov_5.33952	CDS	2407	4986	+	-	Outer membrane cobalamin receptor protein
Pnjiankang-group4_04710	NODE_653_length_2264_cov_5.86154	CDS	895	1488	-	-	hypothetical protein
Pnjiankang-group4_04711	NODE_653_length_2264_cov_5.86154	CDS	1448	2209	-	-	hypothetical protein
Pnjiankang-group4_04835	NODE_6_length_28768_cov_6.07857	CDS	279	1841	+	-	site-specific tyrosine recombinase XerD	DNA recombination
Pnjiankang-group4_04836	NODE_6_length_28768_cov_6.07857	CDS	2358	2894	+	-	NUMOD4 motif
Pnjiankang-group4_04837	NODE_6_length_28768_cov_6.07857	CDS	2891	3535	+	-	group I intron endonuclease
Pnjiankang-group4_04838	NODE_6_length_28768_cov_6.07857	CDS	3583	3861	+	-	hypothetical protein
Pnjiankang-group4_04839	NODE_6_length_28768_cov_6.07857	CDS	4067	5869	+	-	hypothetical protein
Pnjiankang-group4_04840	NODE_6_length_28768_cov_6.07857	CDS	5829	5987	+	-	hypothetical protein
Pnjiankang-group4_04841	NODE_6_length_28768_cov_6.07857	CDS	6384	6719	+	-	HNH endonuclease
Pnjiankang-group4_04842	NODE_6_length_28768_cov_6.07857	CDS	6852	6962	+	-	hypothetical protein
Pnjiankang-group4_04843	NODE_6_length_28768_cov_6.07857	CDS	7140	7499	+	-	hypothetical protein
Pnjiankang-group4_04844	NODE_6_length_28768_cov_6.07857	CDS	7474	8337	+	-	hypothetical protein
Pnjiankang-group4_04845	NODE_6_length_28768_cov_6.07857	CDS	8327	8713	+	-	putative phage terminase%2C small subunit P27 family
Pnjiankang-group4_04846	NODE_6_length_28768_cov_6.07857	CDS	8717	9571	+	-	hypothetical protein
Pnjiankang-group4_04847	NODE_6_length_28768_cov_6.07857	CDS	9564	10808	+	-	hypothetical protein
Pnjiankang-group4_04848	NODE_6_length_28768_cov_6.07857	CDS	10824	12473	+	-	Phage terminase-like protein%2C large subunit
Pnjiankang-group4_04849	NODE_6_length_28768_cov_6.07857	CDS	12489	13676	+	-	phage portal protein HK97 family
Pnjiankang-group4_04850	NODE_6_length_28768_cov_6.07857	CDS	13695	15308	+	-	phage prohead protease HK97 family
Pnjiankang-group4_04851	NODE_6_length_28768_cov_6.07857	CDS	15682	15999	+	-	putative phage protein (possible DNA packaging)
Pnjiankang-group4_04852	NODE_6_length_28768_cov_6.07857	CDS	15999	16319	+	-	hypothetical protein
Pnjiankang-group4_04853	NODE_6_length_28768_cov_6.07857	CDS	16319	16768	+	-	phage protein%2C HK97 gp10 family
Pnjiankang-group4_04854	NODE_6_length_28768_cov_6.07857	CDS	16771	17136	+	-	hypothetical protein
Pnjiankang-group4_04855	NODE_6_length_28768_cov_6.07857	CDS	17150	17614	+	-	phage major tail protein%2C TP901-1 family
Pnjiankang-group4_04856	NODE_6_length_28768_cov_6.07857	CDS	17727	18041	+	-	hypothetical protein
Pnjiankang-group4_04857	NODE_6_length_28768_cov_6.07857	CDS	18068	18373	+	-	hypothetical protein
Pnjiankang-group4_04858	NODE_6_length_28768_cov_6.07857	CDS	18345	23699	+	-	hypothetical protein
Pnjiankang-group4_04859	NODE_6_length_28768_cov_6.07857	CDS	23703	26600	+	-	hypothetical protein
Pnjiankang-group4_04860	NODE_6_length_28768_cov_6.07857	CDS	26620	26892	+	-	hypothetical protein
Pnjiankang-group4_04861	NODE_6_length_28768_cov_6.07857	CDS	27244	27690	+	-	hypothetical protein
Pnjiankang-group4_04862	NODE_6_length_28768_cov_6.07857	CDS	27845	28273	+	-	hypothetical protein
Pnjiankang-group4_04873	NODE_706_length_2104_cov_5.33955	CDS	75	941	+	-	putative geopeptide radical SAM maturase
Pnjiankang-group4_04964	NODE_73_length_9741_cov_6.60434	CDS	898	2115	+	-	EcoKI restriction-modification system protein HsdS	DNA modification
Pnjiankang-group4_04966	NODE_73_length_9741_cov_6.60434	CDS	3028	3576	+	-	Putative type I restriction enzyme specificity protein MPN_638	DNA modification
Pnjiankang-group4_04978	NODE_743_length_2010_cov_5.71338	CDS	497	1630	-	-	Adenosine monophosphate-protein transferase SoFic
Pnjiankang-group4_05027	NODE_760_length_1975_cov_5.11099	CDS	819	1367	+	-	hypothetical protein
Pnjiankang-group4_05039	NODE_765_length_1960_cov_5.21782	CDS	1249	1407	+	-	hypothetical protein
Pnjiankang-group4_05040	NODE_765_length_1960_cov_5.21782	CDS	1358	1951	-	-	Transposase IS116/IS110/IS902 family protein
Pnjiankang-group4_05049	NODE_76_length_9555_cov_5.44192	CDS	1358	3847	+	-	Outer membrane cobalamin receptor protein
Pnjiankang-group4_05050	NODE_76_length_9555_cov_5.44192	CDS	3879	4088	+	-	hypothetical protein
Pnjiankang-group4_05051	NODE_76_length_9555_cov_5.44192	CDS	4250	5242	+	-	ATP-GRASP peptide maturase grasp-with-spasm system
Pnjiankang-group4_05052	NODE_76_length_9555_cov_5.44192	CDS	5239	5424	+	-	hypothetical protein
Pnjiankang-group4_05053	NODE_76_length_9555_cov_5.44192	CDS	5427	6449	+	-	SPASM domain peptide maturase grasp-with-spasm system
Pnjiankang-group4_05070	NODE_780_length_1923_cov_7.89135	CDS	393	1256	+	-	hypothetical protein
Pnjiankang-group4_05082	NODE_78_length_9290_cov_5.12005	CDS	834	3128	+	-	hypothetical protein
Pnjiankang-group4_05083	NODE_78_length_9290_cov_5.12005	CDS	3212	3367	+	-	hypothetical protein
Pnjiankang-group4_05084	NODE_78_length_9290_cov_5.12005	CDS	3465	4823	+	ydeM_6	hypothetical protein
Pnjiankang-group4_05085	NODE_78_length_9290_cov_5.12005	CDS	4831	6087	+	-	hypothetical protein
Pnjiankang-group4_05086	NODE_78_length_9290_cov_5.12005	CDS	6299	7804	+	-	hypothetical protein
Pnjiankang-group4_05115	NODE_7_length_26117_cov_3.52239	CDS	202	666	-	-	hypothetical protein
Pnjiankang-group4_05121	NODE_7_length_26117_cov_3.52239	CDS	7553	7738	-	-	hypothetical protein
Pnjiankang-group4_05122	NODE_7_length_26117_cov_3.52239	CDS	7785	8732	-	-	hypothetical protein
Pnjiankang-group4_05123	NODE_7_length_26117_cov_3.52239	CDS	8762	9802	-	clpP1	ATP-dependent Clp protease proteolytic subunit 1
Pnjiankang-group4_05126	NODE_7_length_26117_cov_3.52239	CDS	11987	12412	+	-	Mu-like prophage protein gp36
Pnjiankang-group4_05127	NODE_7_length_26117_cov_3.52239	CDS	12414	13772	+	-	Mu-like prophage protein gp29
Pnjiankang-group4_05129	NODE_7_length_26117_cov_3.52239	CDS	15232	15831	+	-	Mu-like prophage protein gpG
Pnjiankang-group4_05130	NODE_7_length_26117_cov_3.52239	CDS	15834	16277	+	-	hypothetical protein
Pnjiankang-group4_05131	NODE_7_length_26117_cov_3.52239	CDS	16274	16582	-	-	hypothetical protein
Pnjiankang-group4_05132	NODE_7_length_26117_cov_3.52239	CDS	16665	17318	-	-	hypothetical protein
Pnjiankang-group4_05133	NODE_7_length_26117_cov_3.52239	CDS	17330	17728	-	-	hypothetical protein
Pnjiankang-group4_05135	NODE_7_length_26117_cov_3.52239	CDS	18064	18372	-	-	hypothetical protein
Pnjiankang-group4_05136	NODE_7_length_26117_cov_3.52239	CDS	18406	18639	-	-	hypothetical protein
Pnjiankang-group4_05137	NODE_7_length_26117_cov_3.52239	CDS	18645	18881	-	-	hypothetical protein
Pnjiankang-group4_05138	NODE_7_length_26117_cov_3.52239	CDS	18892	19059	-	-	hypothetical protein
Pnjiankang-group4_05139	NODE_7_length_26117_cov_3.52239	CDS	19072	19692	-	-	hypothetical protein
Pnjiankang-group4_05140	NODE_7_length_26117_cov_3.52239	CDS	19692	20603	-	-	cell division control protein 6
Pnjiankang-group4_05141	NODE_7_length_26117_cov_3.52239	CDS	20650	22704	-	-	Integrase core domain protein
Pnjiankang-group4_05142	NODE_7_length_26117_cov_3.52239	CDS	22716	23093	-	-	hypothetical protein
Pnjiankang-group4_05144	NODE_7_length_26117_cov_3.52239	CDS	23560	24267	+	-	signal peptidase I
Pnjiankang-group4_05145	NODE_7_length_26117_cov_3.52239	CDS	24303	24863	+	-	hypothetical protein
Pnjiankang-group4_05146	NODE_7_length_26117_cov_3.52239	CDS	25340	25558	-	-	hypothetical protein
Pnjiankang-group4_05147	NODE_800_length_1877_cov_6.83163	CDS	1226	1576	-	-	hypothetical protein
Pnjiankang-group4_05259	NODE_856_length_1771_cov_7.39709	CDS	521	997	+	-	Guanosine polyphosphate pyrophosphohydrolases/synthetases
Pnjiankang-group4_05290	NODE_869_length_1749_cov_6.22331	CDS	696	812	+	-	hypothetical protein
Pnjiankang-group4_05318	NODE_87_length_8859_cov_4.94577	CDS	1004	1237	+	-	putative transcriptional regulator
Pnjiankang-group4_05319	NODE_87_length_8859_cov_4.94577	CDS	1401	2450	+	bspRIM	Modification methylase BspRI	DNA modification
Pnjiankang-group4_05320	NODE_87_length_8859_cov_4.94577	CDS	2432	3919	+	-	hypothetical protein
Pnjiankang-group4_05321	NODE_87_length_8859_cov_4.94577	CDS	3907	5289	+	haeIIIM_4	Modification methylase HaeIII	DNA modification
Pnjiankang-group4_05379	NODE_8_length_24153_cov_4.07989	CDS	18260	18727	+	-	hypothetical protein
Pnjiankang-group4_05381	NODE_8_length_24153_cov_4.07989	CDS	19244	20512	-	-	putative nucleotidyltransferases
Pnjiankang-group4_05383	NODE_8_length_24153_cov_4.07989	CDS	21644	21769	-	-	hypothetical protein
Pnjiankang-group4_05384	NODE_8_length_24153_cov_4.07989	CDS	21875	22636	+	-	Type I restriction modification DNA specificity domain protein	DNA modification
Pnjiankang-group4_05458	NODE_931_length_1643_cov_7.73228	CDS	587	1531	+	-	hypothetical protein
Pnjiankang-group4_05596	NODE_9_length_23453_cov_7.08245	CDS	3308	5830	+	cysH	Phosphoadenosine phosphosulfate reductase
Pnjiankang-group4_05597	NODE_9_length_23453_cov_7.08245	CDS	5830	6282	+	-	hypothetical protein
Pnjiankang-group4_05598	NODE_9_length_23453_cov_7.08245	CDS	6299	9700	+	-	hypothetical protein
Pnjiankang-group4_05599	NODE_9_length_23453_cov_7.08245	CDS	9717	12113	+	-	hypothetical protein
Pnjiankang-group4_05600	NODE_9_length_23453_cov_7.08245	CDS	12127	13590	+	-	hypothetical protein
Pnjiankang-group4_05601	NODE_9_length_23453_cov_7.08245	CDS	13594	15060	+	-	DNA-directed RNA polymerase subunit alpha
