# Supplementary material for: Population-Genomic Insights into Variation in Prevotella intermedia and Prevotella nigrescens Isolates and Its Association with Periodontal Disease
Source: Front Cell Infect Microbiol. 2017 Sep 21;7:409. doi: 10.3389/fcimb.2017.00409 (PMC5613308; doi:10.3389/fcimb.2017.00409)
Supplement: Supplementary file 7 [file Table7.XLSX]

## Sheet: Sheet1
Table S7: The number of unique sequences and matched virulence factors in each group
Virulence factors (matched with unique sequences)	Pi-disease	Pi-healthy	Pn-disease	Pn-healthy
wbpI (LPS)	1	0	0	0
epsH	1	0	0	0
VipA	1	0	0	0
GDP-fucose synthetase (Capsule biosythesis)	1	0	0	1
Hypothetical protein (Capsule)	2	1	1	0
cpsJ (capsule)	0	0	1	0
cpsI (capsule)	0	0	1	0	Capusule, LPS biosythesis
WcbT (Capsule)	0	0	0	1
manC ( GDP-mannose pyrophosphorylase) (capsule)	0	0	1	0
Carbamoyl-phosphate synthase (capsule)	0	0	0	1
Sialic acid synthase	0	0	0	1
pglC (LPS)	1	0	1	0
gtrB (LPS)	1	0	0	0
WbcL protein (LPS)	0	0	1	0
UDP-glucose 4-epimerase (LPS)	0	0	2	0
kdsA (LPS)	0	0	1	0
kdtB (LPS)	0	0	1	0
lpxA	0	0	1	0
DegT/DnrJ/EryC1/StrS aminotransferase	1	0	0	0
T6SS	6	0	0	0
AlgR (Alginate biosynthesis regulatory protein)	1	0	0	0	Signal transduction
LacI transcriptional regulator	0	0	1	0
T3SS	0	0	3	0
ipaH2.5 (TTSS effector)	1	0	0	0
T4SS effector	0	0	2	2
SenX3	0	0	1	0
BspA (fibronectin-binding protein)	2	1	1	1
InlJ (LPXTG protein)	0	0	1	0
Insecticidal toxin	2	0	1	2
Proteasome-associated proteins （mpa)	2	0	1	0
cylA (cytolysin activator)	1	0	0	0	Proteinase and toxin
cylB (cytolysin activator)	0	0	1	0
SpeB/cysteine proteinase	0	0	2	0
(ClpP) Clp protease proteolytic subunit	0	0	1	1
ClpC (endopeptidase Clp ATP-binding chain)	0	0	1	0
cloSI (clostripain)	0	0	0	1
mycP4 (thermophilic serine proteinase)	1	0	0	0
hlyB	2	1	1	3
Irg A homolog adhesin (Iha)	0	0	1	0
MhaB2	0	1	0	0
PilR (type Ⅳ pili biosythesis)	1	0	0	0
HmuV (heme transporter)	1	0	1	0
HutA (heme transport protein)	0	1	0	0
mgtB (Mg2+ transporter )	0	0	1	0
ybtQ (ABC transporter)	0	0	1	0
iroC (ABC transproter)	0	0	1	0
ClbM (drug antiporter)	0	0	0	1	Others
CtpV (Copper exporter)	0	0	1	0
CyaB (cyclolysin secretion ATP-binding protein)	0	0	1	1
Cytoplasmic protein (sciL)	1	0	0	0
Invasion of brain endothial cells (ibeC)	0	0	1	0
adhD (Alcohol dehydrogenase)	0	0	0	1
fotT	1	0	1	0
fotS	0	0	0	1
yplA (Phospholipase A)	1	0	0	0
Enolase	1	0	0	0
mps1 (fatty-acid-CoA ligase)	0	1	0	0
mip (macrophage infectivity potentiator)	0	0	1	0
qbsC (thioquinolobactin)	0	0	0	2
GAPHD	0	0	0	1
vgrG3	0	0	0	1
(Tnp) Transposase	1	0	1	0
