# Supplementary material for: Population-Genomic Insights into Variation in Prevotella intermedia and Prevotella nigrescens Isolates and Its Association with Periodontal Disease
Source: Front Cell Infect Microbiol. 2017 Sep 21;7:409. doi: 10.3389/fcimb.2017.00409 (PMC5613308; doi:10.3389/fcimb.2017.00409)
Supplement: Supplementary file 8 [file Table8.XLS]

## Sheet: Sheet1
Table S8: Orthologs clusters that unique in isolates from disease site
Gene IDs in Pi-disease group	Gene IDs in Pn-disease group	Products
Pijibing-group1_01067,Pijibing-group1_02719	Pnjibing-group3_04035,Pnjibing-group3_00706,Pnjibing-group3_05431	Type I restriction enzyme specificity protein MG438
Pijibing-group1_05936	Pnjibing-group3_00907,Pnjibing-group3_03484,Pnjibing-group3_05148,Pnjibing-group3_03535	hypothetical protein
Pijibing-group1_02920	Pnjibing-group3_03108,Pnjibing-group3_03145,Pnjibing-group3_04929	hypothetical protein
Pijibing-group1_01772,Pijibing-group1_06001,Pijibing-group1_00151	Pnjibing-group3_01153	hypothetical protein
Pijibing-group1_04083,Pijibing-group1_01837,Pijibing-group1_02717	Pnjibing-group3_04481	hypothetical protein
Pijibing-group1_00853,Pijibing-group1_02915,Pijibing-group1_05125	Pnjibing-group3_01803	hypothetical protein
Pijibing-group1_01935	Pnjibing-group3_00476,Pnjibing-group3_01060,Pnjibing-group3_01519	hypothetical protein
Pijibing-group1_01469,Pijibing-group1_05140	Pnjibing-group3_01559,Pnjibing-group3_04094	hypothetical protein
Pijibing-group1_02467,Pijibing-group1_02101	Pnjibing-group3_02353,Pnjibing-group3_01248	Putative teichuronic acid biosynthesis glycosyltransferase TuaC
Pijibing-group1_02103,Pijibing-group1_02469	Pnjibing-group3_02351	hypothetical protein
Pijibing-group1_06077,Pijibing-group1_01180	Pnjibing-group3_02238	Transmembrane protein EpsG
Pijibing-group1_03661,Pijibing-group1_02724	Pnjibing-group3_00796	DNA methylase
Pijibing-group1_05048,Pijibing-group1_04086	Pnjibing-group3_00064	hypothetical protein
Pijibing-group1_05107,Pijibing-group1_00110	Pnjibing-group3_04580	Transposase
Pijibing-group1_04364	Pnjibing-group3_01194,Pnjibing-group3_02598	RNA polymerase-associated protein RapA
Pijibing-group1_05060	Pnjibing-group3_02417,Pnjibing-group3_02344	hypothetical protein
Pijibing-group1_05385	Pnjibing-group3_03801,Pnjibing-group3_04351	hypothetical protein
Pijibing-group1_00148	Pnjibing-group3_02284	Tyrosine recombinase XerD
Pijibing-group1_06009	Pnjibing-group3_01108	hypothetical protein
Pijibing-group1_03208	Pnjibing-group3_03779	hypothetical protein
Pijibing-group1_02119	Pnjibing-group3_01850	Beta-lactamase hydrolase-like protein
Pijibing-group1_00162	Pnjibing-group3_02297	hypothetical protein
Pijibing-group1_02895	Pnjibing-group3_01779	Bacteroides conjugation system ATPase, TraG family
Pijibing-group1_04976	Pnjibing-group3_01882	phosphodiesterase
Pijibing-group1_01418	Pnjibing-group3_04852	Nicotinamide nucleotide repair protein
Pijibing-group1_05431	Pnjibing-group3_00808	HD domain protein
Pijibing-group1_05820	Pnjibing-group3_00400	DNA methylase
Pijibing-group1_03905	Pnjibing-group3_04342	Helix-turn-helix domain protein
Pijibing-group1_02680	Pnjibing-group3_00959	hypothetical protein
Pijibing-group1_01856	Pnjibing-group3_01583	Prolyl tripeptidyl peptidase precursor
Pijibing-group1_03398	Pnjibing-group3_01903	hypothetical protein
Pijibing-group1_00114	Pnjibing-group3_02343	hypothetical protein
Pijibing-group1_05501	Pnjibing-group3_01318	putative HD superfamily hydrolase
Pijibing-group1_04249	Pnjibing-group3_03363	Cell division protein FtsX
Pijibing-group1_00817	Pnjibing-group3_01696	esterase YqiA
Pijibing-group1_03487	Pnjibing-group3_04806	hypothetical protein
Pijibing-group1_01948	Pnjibing-group3_02456	putative membrane protein YuaF
Pijibing-group1_00239	Pnjibing-group3_05452	hypothetical protein
Pijibing-group1_02512	Pnjibing-group3_05074	Aldose 1-epimerase precursor
Pijibing-group1_02590	Pnjibing-group3_05221	chromosome segregation protein SMC
Pijibing-group1_00950	Pnjibing-group3_02270	3-oxoacyl-[acyl-carrier-protein] synthase 3
Pijibing-group1_01404	Pnjibing-group3_05556	Aspartate carbamoyltransferase regulatory chain
Pijibing-group1_02266	Pnjibing-group3_02975	Fumarate reductase iron-sulfur subunit
Pijibing-group1_04746	Pnjibing-group3_04745	hypothetical protein
Pijibing-group1_01664	Pnjibing-group3_05384	hypothetical protein
Pijibing-group1_00078	Pnjibing-group3_00980	Tyrosine recombinase XerD
Pijibing-group1_05417	Pnjibing-group3_03053	hypothetical protein
Pijibing-group1_03229	Pnjibing-group3_00191	hypothetical protein
Pijibing-group1_00064	Pnjibing-group3_03252	protease3
Pijibing-group1_03599	Pnjibing-group3_04437	Outer membrane cobalamin receptor protein
Pijibing-group1_05244	Pnjibing-group3_00217	Valine--tRNA ligase
Pijibing-group1_00837	Pnjibing-group3_01684	ABC transporter ATP-binding protein YtrB
Pijibing-group1_05276	Pnjibing-group3_01123	2-amino-3-ketobutyrate coenzyme A ligase
Pijibing-group1_00952	Pnjibing-group3_02272	3-oxoacyl-[acyl-carrier-protein] reductase FabG
Pijibing-group1_04608	Pnjibing-group3_04391	TonB-dependent siderophore receptor
Pijibing-group1_01854	Pnjibing-group3_01586	RNA polymerase sigma factor RpoD
Pijibing-group1_00951	Pnjibing-group3_02271	3-oxoacyl-[acyl-carrier-protein] synthase 3
Pijibing-group1_02937	Pnjibing-group3_05659	rod shape-determining protein MreD
Pijibing-group1_00158	Pnjibing-group3_02293	Sensor histidine kinase YpdA
Pijibing-group1_04216	Pnjibing-group3_01503	hypothetical protein
Pijibing-group1_05334	Pnjibing-group3_03818	hypothetical protein
Pijibing-group1_00826	Pnjibing-group3_05032	putative permease
Pijibing-group1_04609	Pnjibing-group3_03911	Putative esterase
Pijibing-group1_02458	Pnjibing-group3_03977	Dihydroorotate dehydrogenase B (NAD(+)), catalytic subunit
Pijibing-group1_00034	Pnjibing-group3_03990	NADPH-dependent 7-cyano-7-deazaguanine reductase
Pijibing-group1_00054	Pnjibing-group3_03433	NAD(P)H-quinone oxidoreductase chain 4 1
Pijibing-group1_00076	Pnjibing-group3_05111	hypothetical protein
Pijibing-group1_00077	Pnjibing-group3_00981	Tyrosine recombinase XerD
Pijibing-group1_00146	Pnjibing-group3_03334	photosystem I assembly protein Ycf3
Pijibing-group1_00152	Pnjibing-group3_03808	hypothetical protein
Pijibing-group1_00159	Pnjibing-group3_02294	Transcriptional regulatory protein YpdB
Pijibing-group1_00160	Pnjibing-group3_02295	hypothetical protein
Pijibing-group1_00161	Pnjibing-group3_02296	hypothetical protein
Pijibing-group1_00314	Pnjibing-group3_02855	gliding motility-associated lipoprotein GldB
Pijibing-group1_00390	Pnjibing-group3_00450	Exoenzyme S synthesis regulatory protein ExsA
Pijibing-group1_00500	Pnjibing-group3_01300	hypothetical protein
Pijibing-group1_00515	Pnjibing-group3_00493	hypothetical protein
Pijibing-group1_00624	Pnjibing-group3_03195	hypothetical protein
Pijibing-group1_00665	Pnjibing-group3_03730	hypothetical protein
Pijibing-group1_00693	Pnjibing-group3_02695	Heat shock protein J
Pijibing-group1_00695	Pnjibing-group3_05377	hypothetical protein
Pijibing-group1_00697	Pnjibing-group3_05375	UDP-glucose 4-epimerase
Pijibing-group1_00768	Pnjibing-group3_00341	EcoKI restriction-modification system protein HsdS
Pijibing-group1_00770	Pnjibing-group3_02895	hypothetical protein
Pijibing-group1_00823	Pnjibing-group3_05035	hypothetical protein
Pijibing-group1_00824	Pnjibing-group3_05034	Thiol:disulfide interchange protein
Pijibing-group1_00825	Pnjibing-group3_05033	redox-active disulfide protein 2
Pijibing-group1_00827	Pnjibing-group3_05031	Arsenate reductase
Pijibing-group1_00829	Pnjibing-group3_05030	arsenical-resistance protein
Pijibing-group1_00870	Pnjibing-group3_04989	hypothetical protein
Pijibing-group1_00914	Pnjibing-group3_01256	D-alanyl-lipoteichoic acid biosynthesis protein DltB
Pijibing-group1_00953	Pnjibing-group3_02273	hypothetical protein
Pijibing-group1_00954	Pnjibing-group3_02274	Putative acetyltransferase EpsM
Pijibing-group1_01064	Pnjibing-group3_01676	hypothetical protein
Pijibing-group1_01081	Pnjibing-group3_00352	hypothetical protein
Pijibing-group1_01132	Pnjibing-group3_05180	UDP-glucose:undecaprenyl-phosphate glucose-1-phosphate transferase
Pijibing-group1_01165	Pnjibing-group3_00565	Bacteroides conjugative transposon TraN protein
Pijibing-group1_01173	Pnjibing-group3_04813	Outer membrane cobalamin receptor protein
Pijibing-group1_01277	Pnjibing-group3_03967	glycine dehydrogenase subunit 1
Pijibing-group1_01329	Pnjibing-group3_04740	hypothetical protein
Pijibing-group1_01338	Pnjibing-group3_01309	dTDP-4-dehydrorhamnose 3,5-epimerase
Pijibing-group1_01340	Pnjibing-group3_05371	DNA-binding transcriptional regulator MelR
Pijibing-group1_01343	Pnjibing-group3_05720	hypothetical protein
Pijibing-group1_01344	Pnjibing-group3_00058	Oxygen-independent coproporphyrinogen-III oxidase 1
Pijibing-group1_01443	Pnjibing-group3_04728	30S ribosomal protein S1
Pijibing-group1_01775	Pnjibing-group3_03720	Xanthine phosphoribosyltransferase
Pijibing-group1_01853	Pnjibing-group3_02702	anaerobic ribonucleoside-triphosphate reductase activating protein
Pijibing-group1_01938	Pnjibing-group3_00445	tRNA pseudouridine synthase A
Pijibing-group1_01949	Pnjibing-group3_02455	Modulator of FtsH protease HflK
Pijibing-group1_01951	Pnjibing-group3_05771	Multidrug export protein MepA
Pijibing-group1_02079	Pnjibing-group3_01913	DNA repair protein RadC
Pijibing-group1_02386	Pnjibing-group3_00382	hypothetical protein
Pijibing-group1_02471	Pnjibing-group3_03753	Thiol-disulfide oxidoreductase ResA
Pijibing-group1_02591	Pnjibing-group3_05220	Ribosomal RNA small subunit methyltransferase I
Pijibing-group1_02637	Pnjibing-group3_01259	hypothetical protein
Pijibing-group1_02641	Pnjibing-group3_01263	hypothetical protein
Pijibing-group1_02642	Pnjibing-group3_01264	Gingipain R2 precursor
Pijibing-group1_02694	Pnjibing-group3_03786	hypothetical protein
Pijibing-group1_02695	Pnjibing-group3_03785	hypothetical protein
Pijibing-group1_02818	Pnjibing-group3_00416	RteC protein
Pijibing-group1_02819	Pnjibing-group3_00417	hypothetical protein
Pijibing-group1_02821	Pnjibing-group3_00418	hypothetical protein
Pijibing-group1_02964	Pnjibing-group3_05746	putative type I restriction enzymeP M protein
Pijibing-group1_02965	Pnjibing-group3_05745	Type-1 restriction enzyme R protein
Pijibing-group1_03063	Pnjibing-group3_03657	hypothetical protein
Pijibing-group1_03067	Pnjibing-group3_03661	putative methyltransferase (contains TPR repeat)
Pijibing-group1_03106	Pnjibing-group3_04322	Saccharopine dehydrogenase
Pijibing-group1_03111	Pnjibing-group3_03889	Tyrosine recombinase XerD
Pijibing-group1_03112	Pnjibing-group3_03888	Tyrosine recombinase XerC
Pijibing-group1_03209	Pnjibing-group3_03780	hypothetical protein
Pijibing-group1_03210	Pnjibing-group3_03781	hypothetical protein
Pijibing-group1_03328	Pnjibing-group3_04765	hypothetical protein
Pijibing-group1_03331	Pnjibing-group3_01899	ankyrin-like protein
Pijibing-group1_03344	Pnjibing-group3_02197	hypothetical protein
Pijibing-group1_03355	Pnjibing-group3_02186	Elongation factor G
Pijibing-group1_03369	Pnjibing-group3_02968	Vegetative protein 209
Pijibing-group1_03389	Pnjibing-group3_01935	hypothetical protein
Pijibing-group1_03390	Pnjibing-group3_01934	hypothetical protein
Pijibing-group1_03399	Pnjibing-group3_01904	Polysaccharide biosynthesis protein
Pijibing-group1_03461	Pnjibing-group3_01056	Histidine--tRNA ligase
Pijibing-group1_03481	Pnjibing-group3_00289	hypothetical protein
Pijibing-group1_03485	Pnjibing-group3_04804	hypothetical protein
Pijibing-group1_03486	Pnjibing-group3_04805	hypothetical protein
Pijibing-group1_03497	Pnjibing-group3_01405	Type I restriction enzyme EcoR124II R protein
Pijibing-group1_03499	Pnjibing-group3_01081	UvsW helicase
Pijibing-group1_03503	Pnjibing-group3_05435	Lipid-A-disaccharide synthase
Pijibing-group1_03516	Pnjibing-group3_00897	hypothetical protein
Pijibing-group1_03535	Pnjibing-group3_04007	Peptidyl-tRNA hydrolase
Pijibing-group1_03536	Pnjibing-group3_04006	General stress protein CTC
Pijibing-group1_03544	Pnjibing-group3_03508	hypothetical protein
Pijibing-group1_03602	Pnjibing-group3_01461	Glutamate--tRNA ligase
Pijibing-group1_03625	Pnjibing-group3_00322	hypothetical protein
Pijibing-group1_03702	Pnjibing-group3_00604	hypothetical protein
Pijibing-group1_03707	Pnjibing-group3_02214	50S ribosomal protein L17
Pijibing-group1_03866	Pnjibing-group3_02432	(2E,6E)-farnesyl diphosphate synthase
Pijibing-group1_03932	Pnjibing-group3_05037	hypothetical protein
Pijibing-group1_03952	Pnjibing-group3_03667	hypothetical protein
Pijibing-group1_04022	Pnjibing-group3_00329	DNA gyrase subunit A
Pijibing-group1_04093	Pnjibing-group3_01250	hypothetical protein
Pijibing-group1_04102	Pnjibing-group3_01802	Fucose 4-O-acetylase
Pijibing-group1_04206	Pnjibing-group3_02146	Ribonuclease 3
Pijibing-group1_04207	Pnjibing-group3_02147	3-oxoacyl-[acyl-carrier-protein] synthase 2
Pijibing-group1_04231	Pnjibing-group3_03734	hypothetical protein
Pijibing-group1_04252	Pnjibing-group3_03366	tRNA pseudouridine synthase B
Pijibing-group1_04381	Pnjibing-group3_04973	hypothetical protein
Pijibing-group1_04526	Pnjibing-group3_00862	hypothetical protein
Pijibing-group1_04575	Pnjibing-group3_05087	hypothetical protein
Pijibing-group1_04576	Pnjibing-group3_05086	hypothetical protein
Pijibing-group1_04678	Pnjibing-group3_01219	Outer membrane cobalamin receptor protein
Pijibing-group1_04682	Pnjibing-group3_01214	VKOR family protein
Pijibing-group1_04701	Pnjibing-group3_04211	Na(+)/drug antiporter
Pijibing-group1_04760	Pnjibing-group3_05161	hypothetical protein
Pijibing-group1_04788	Pnjibing-group3_04658	hypothetical protein
Pijibing-group1_04789	Pnjibing-group3_04657	hypothetical protein
Pijibing-group1_04791	Pnjibing-group3_00054	Lipid A export ATP-binding/permease protein MsbA
Pijibing-group1_04794	Pnjibing-group3_02532	hypothetical protein
Pijibing-group1_04942	Pnjibing-group3_00677	hypothetical protein
Pijibing-group1_04989	Pnjibing-group3_00575	hypothetical protein
Pijibing-group1_05150	Pnjibing-group3_04679	UDP-N-acetylglucosamine--N-acetylmuramyl-(pentapeptide) pyrophosphoryl-undecaprenol N-acetylglucosamine transferase
Pijibing-group1_05222	Pnjibing-group3_02740	Major Facilitator Superfamily protein
Pijibing-group1_05224	Pnjibing-group3_04237	Morphology and auto-aggregation control protein
Pijibing-group1_05241	Pnjibing-group3_04353	DNA topoisomerase 3
Pijibing-group1_05262	Pnjibing-group3_02716	hypothetical protein
Pijibing-group1_05375	Pnjibing-group3_04949	Antirestriction protein
Pijibing-group1_05401	Pnjibing-group3_00805	Phosphoribosylformylglycinamidine cyclo-ligase
Pijibing-group1_05427	Pnjibing-group3_05108	hypothetical protein
Pijibing-group1_05548	Pnjibing-group3_02160	site-specific tyrosine recombinase XerC
Pijibing-group1_05581	Pnjibing-group3_03639	Cell wall-associated polypeptide CWBP200
Pijibing-group1_05606	Pnjibing-group3_02101	carboxy-terminal protease
Pijibing-group1_05643	Pnjibing-group3_04015	Bifunctional purine biosynthesis protein PurH
Pijibing-group1_05650	Pnjibing-group3_02460	hypothetical protein
Pijibing-group1_05736	Pnjibing-group3_03502	Cold-shock DEAD box protein A
Pijibing-group1_05737	Pnjibing-group3_03330	hypothetical protein
Pijibing-group1_05754	Pnjibing-group3_04482	EcoKI restriction-modification system protein HsdS
Pijibing-group1_05790	Pnjibing-group3_05478	hypothetical protein
Pijibing-group1_05799	Pnjibing-group3_03166	hypothetical protein
Pijibing-group1_05827	Pnjibing-group3_05255	hypothetical protein
Pijibing-group1_05835	Pnjibing-group3_05653	aromatic amino acid exporter
Pijibing-group1_05897	Pnjibing-group3_05472	hypothetical protein
Pijibing-group1_05928	Pnjibing-group3_01441	hypothetical protein
Pijibing-group1_05990	Pnjibing-group3_03988	Inner membrane protein YrbG
Pijibing-group1_06004	Pnjibing-group3_01103	Modification methylase MboII
Pijibing-group1_06005	Pnjibing-group3_01104	hypothetical protein
Pijibing-group1_06006	Pnjibing-group3_01105	UvsW helicase
Pijibing-group1_06007	Pnjibing-group3_01106	hypothetical protein
Pijibing-group1_06008	Pnjibing-group3_01107	chromosome segregation protein
Pijibing-group1_06012	Pnjibing-group3_00742	hypothetical protein
Pijibing-group1_06037	Pnjibing-group3_03909	hypothetical protein
Pijibing-group1_06040	Pnjibing-group3_03299	hypothetical protein
Pijibing-group1_06041	Pnjibing-group3_03642	hypothetical protein
Pijibing-group1_06065	Pnjibing-group3_02724	FeS cluster assembly protein SufB
Pijibing-group1_06092	Pnjibing-group3_02217	DNA primase
Pijibing-group1_06110	Pnjibing-group3_01890	hypothetical protein
