# Supplementary material for: Population-Genomic Insights into Variation in Prevotella intermedia and Prevotella nigrescens Isolates and Its Association with Periodontal Disease
Source: Front Cell Infect Microbiol. 2017 Sep 21;7:409. doi: 10.3389/fcimb.2017.00409 (PMC5613308; doi:10.3389/fcimb.2017.00409)
Supplement: Supplementary file 9 [file Table9.XLSX]

## Sheet: Sheet1
Table S9: Orthologs clusters that unique in isolates from healthy site
Gene IDs in Pi-health group	Gene IDs in Pn-health group	Products
Pijiankang-group2_03794,Pijiankang-group2_00646	Pnjiankang-group4_01802,Pnjiankang-group4_04057	nucleoside kinase
Pijiankang-group2_02718,Pijiankang-group2_03446	Pnjiankang-group4_00162	hypothetical protein
Pijiankang-group2_04422,Pijiankang-group2_01850	Pnjiankang-group4_00068	GntR family transcriptional regulator
Pijiankang-group2_00448,Pijiankang-group2_02490	Pnjiankang-group4_03282	Threonine--tRNA ligase
Pijiankang-group2_03496,Pijiankang-group2_01314	Pnjiankang-group4_04736	Transcription-repair-coupling factor
Pijiankang-group2_04025	Pnjiankang-group4_02272,Pnjiankang-group4_02246	DNA binding domain
Pijiankang-group2_04600,Pijiankang-group2_04664	Pnjiankang-group4_03356	Peptidase M16 inactive domain protein
Pijiankang-group2_02570,Pijiankang-group2_02405	Pnjiankang-group4_04397	enoyl-CoA hydratase 1
Pijiankang-group2_04552,Pijiankang-group2_03357	Pnjiankang-group4_00092	DNA methylase
Pijiankang-group2_01130	Pnjiankang-group4_05016,Pnjiankang-group4_03460	hypothetical protein
Pijiankang-group2_02707	Pnjiankang-group4_01177,Pnjiankang-group4_02726	DNA polymerase I, thermostable
Pijiankang-group2_02112,Pijiankang-group2_04217	Pnjiankang-group4_00930	hypothetical protein
Pijiankang-group2_01258,Pijiankang-group2_01542	Pnjiankang-group4_00303	hypothetical protein
Pijiankang-group2_00595,Pijiankang-group2_01826	Pnjiankang-group4_05538	hypothetical protein
Pijiankang-group2_00494	Pnjiankang-group4_03773,Pnjiankang-group4_04754	Transposase DDE domain protein
Pijiankang-group2_01063	Pnjiankang-group4_02136	hypothetical protein
Pijiankang-group2_00731	Pnjiankang-group4_04121	hypothetical protein
Pijiankang-group2_01936	Pnjiankang-group4_03903	hypothetical protein
Pijiankang-group2_01747	Pnjiankang-group4_00427	hypothetical protein
Pijiankang-group2_01482	Pnjiankang-group4_01170	efflux transporter, outer membrane factor (OMF) lipoprotein, NodT family
Pijiankang-group2_02834	Pnjiankang-group4_03858	hypothetical protein
Pijiankang-group2_03450	Pnjiankang-group4_03177	hypothetical protein
Pijiankang-group2_00487	Pnjiankang-group4_03717	hypothetical protein
Pijiankang-group2_00363	Pnjiankang-group4_00576	hypothetical protein
Pijiankang-group2_02792	Pnjiankang-group4_01280	hypothetical protein
Pijiankang-group2_00418	Pnjiankang-group4_04472	Elongation factor 4
Pijiankang-group2_00845	Pnjiankang-group4_03033	helicase, RecD/TraA family
Pijiankang-group2_01379	Pnjiankang-group4_00334	Site-specific recombinase XerC
Pijiankang-group2_01500	Pnjiankang-group4_04285	dTDP-4-dehydrorhamnose 3,5-epimerase
Pijiankang-group2_02739	Pnjiankang-group4_01852	quinol dehydrogenase membrane component
Pijiankang-group2_00639	Pnjiankang-group4_00919	ATP-dependent DNA helicase RecQ
Pijiankang-group2_03499	Pnjiankang-group4_05193	hypothetical protein
Pijiankang-group2_01170	Pnjiankang-group4_05332	hypothetical protein
Pijiankang-group2_02868	Pnjiankang-group4_01570	Undecaprenyl-phosphate 4-deoxy-4-formamido-L-arabinose transferase
Pijiankang-group2_00500	Pnjiankang-group4_00128	hypothetical protein
Pijiankang-group2_01257	Pnjiankang-group4_00304	hypothetical protein
Pijiankang-group2_00353	Pnjiankang-group4_04822	hypothetical protein
Pijiankang-group2_03037	Pnjiankang-group4_01605	Type I restriction modification DNA specificity
Pijiankang-group2_02097	Pnjiankang-group4_01811	hypothetical protein
Pijiankang-group2_03924	Pnjiankang-group4_05101	Putative agmatine deiminase
Pijiankang-group2_01754	Pnjiankang-group4_00245	ATP adenylyltransferase (5',5'''-P-1,P-4-tetraphosphate phosphorylase II
Pijiankang-group2_01199	Pnjiankang-group4_02586	hypothetical protein
Pijiankang-group2_01387	Pnjiankang-group4_04939	hypothetical protein
Pijiankang-group2_03850	Pnjiankang-group4_03097	hypothetical protein
Pijiankang-group2_03459	Pnjiankang-group4_00168	hypothetical protein
Pijiankang-group2_01665	Pnjiankang-group4_03743	Neutral endopeptidase
Pijiankang-group2_00684	Pnjiankang-group4_03115	putative PEP-CTERM system TPR-repeat lipoprotein
Pijiankang-group2_00258	Pnjiankang-group4_01959	hypothetical protein
Pijiankang-group2_04141	Pnjiankang-group4_04374	hypothetical protein
Pijiankang-group2_03057	Pnjiankang-group4_01282	hypothetical protein
Pijiankang-group2_00147	Pnjiankang-group4_01454	hypothetical protein
Pijiankang-group2_02187	Pnjiankang-group4_03468	hypothetical protein
Pijiankang-group2_01340	Pnjiankang-group4_00034	putative ABC transporter ATP-binding protein
Pijiankang-group2_00162	Pnjiankang-group4_00725	hypothetical protein
Pijiankang-group2_02637	Pnjiankang-group4_04142	hypothetical protein
Pijiankang-group2_03008	Pnjiankang-group4_01323	hypothetical protein
Pijiankang-group2_02040	Pnjiankang-group4_03109	hypothetical protein
Pijiankang-group2_02159	Pnjiankang-group4_01155	hypothetical protein
Pijiankang-group2_00766	Pnjiankang-group4_00518	hypothetical protein
Pijiankang-group2_04378	Pnjiankang-group4_01241	hypothetical protein
Pijiankang-group2_03595	Pnjiankang-group4_05386	hypothetical protein
Pijiankang-group2_01700	Pnjiankang-group4_00229	Membrane dipeptidase (Peptidase family M19)
Pijiankang-group2_00870	Pnjiankang-group4_00175	hypothetical protein
Pijiankang-group2_00793	Pnjiankang-group4_01286	hypothetical protein
Pijiankang-group2_03846	Pnjiankang-group4_02404	PhoH-like protein
Pijiankang-group2_04376	Pnjiankang-group4_03103	hypothetical protein
Pijiankang-group2_03894	Pnjiankang-group4_00666	4-alpha-glucanotransferase
Pijiankang-group2_00179	Pnjiankang-group4_02878	NADH-quinone oxidoreductase subunit 4
Pijiankang-group2_03823	Pnjiankang-group4_04962	Fumarate hydratase class I, aerobic
Pijiankang-group2_01484	Pnjiankang-group4_01523	hypothetical protein
Pijiankang-group2_02081	Pnjiankang-group4_00074	Formate--tetrahydrofolate ligase
Pijiankang-group2_02644	Pnjiankang-group4_00730	hypothetical protein
Pijiankang-group2_02133	Pnjiankang-group4_02532	hypothetical protein
Pijiankang-group2_00748	Pnjiankang-group4_02259	hypothetical protein
Pijiankang-group2_01236	Pnjiankang-group4_04437	hypothetical protein
Pijiankang-group2_01812	Pnjiankang-group4_05391	hypothetical protein
Pijiankang-group2_02888	Pnjiankang-group4_03458	hypothetical protein
Pijiankang-group2_02309	Pnjiankang-group4_03984	hypothetical protein
Pijiankang-group2_04023	Pnjiankang-group4_05155	hypothetical protein
Pijiankang-group2_01969	Pnjiankang-group4_00627	hypothetical protein
Pijiankang-group2_02659	Pnjiankang-group4_02534	hypothetical protein
Pijiankang-group2_01316	Pnjiankang-group4_01176	hypothetical protein
Pijiankang-group2_02734	Pnjiankang-group4_03846	Transposase, IS30 family
Pijiankang-group2_01129	Pnjiankang-group4_00045	FeS cluster assembly protein SufB
Pijiankang-group2_04098	Pnjiankang-group4_03323	hypothetical protein
Pijiankang-group2_01039	Pnjiankang-group4_02333	trigger factor
Pijiankang-group2_01915	Pnjiankang-group4_00771	cyclic beta-1,2-glucan ABC transporter
Pijiankang-group2_01534	Pnjiankang-group4_00691	Adenylosuccinate synthetase
Pijiankang-group2_04154	Pnjiankang-group4_00434	Ferric uptake regulator family protein
Pijiankang-group2_01006	Pnjiankang-group4_04984	hypothetical protein
